# Supplementary material for: 3D printable and biocompatible PEDOT:PSS-ionic liquid colloids with high conductivity for rapid on-demand fabrication of 3D bioelectronics
Source: Nat Commun. 2024 Jul 11;15:5839. doi: 10.1038/s41467-024-50264-6 (PMC11239939; doi:10.1038/s41467-024-50264-6)
Supplement: Supplementary file 7 — Source Data [file 41467_2024_50264_MOESM7_ESM.xlsx]

## Sheet: Fig. 2b
Wavenumber	Bare PIL ink	after 1m	after 2m	after 3m	Pure water
1580.89	0	0.00373	0.02119	0	0.00334
1581.37	0.0057	0.01072	0.02996	0.01399	0.00858
1581.85	0.01152	0.01783	0.03882	0.028	0.01393
1582.33	0.01746	0.02505	0.04777	0.04201	0.01941
1582.82	0.02352	0.03239	0.05681	0.05603	0.025
1583.3	0.02971	0.03983	0.06594	0.07006	0.03072
1583.78	0.03602	0.04739	0.07515	0.0841	0.03657
1584.26	0.04246	0.05506	0.08445	0.09815	0.04253
1584.74	0.04902	0.06283	0.09384	0.1122	0.04861
1585.23	0.0557	0.07073	0.10331	0.12627	0.05482
1585.71	0.0625	0.07873	0.11288	0.14035	0.06115
1586.19	0.06943	0.08684	0.12253	0.15443	0.06759
1586.67	0.07648	0.09507	0.13227	0.16853	0.07416
1587.15	0.08365	0.1034	0.14209	0.18263	0.08086
1587.64	0.09094	0.11185	0.15201	0.19675	0.08767
1588.12	0.09836	0.12041	0.16201	0.21087	0.0946
1588.6	0.1059	0.12909	0.1721	0.225	0.10166
1589.08	0.11357	0.13787	0.18228	0.23914	0.10884
1589.57	0.12135	0.14676	0.19254	0.25329	0.11614
1590.05	0.12926	0.15577	0.20289	0.26745	0.12356
1590.53	0.1373	0.16489	0.21333	0.28162	0.1311
1591.01	0.14545	0.17412	0.22386	0.2958	0.13877
1591.49	0.15373	0.18346	0.23448	0.30999	0.14655
1591.97	0.16213	0.19291	0.24518	0.32418	0.15446
1592.46	0.17066	0.20248	0.25597	0.33839	0.16249
1592.94	0.17931	0.21215	0.26685	0.3526	0.17064
1593.42	0.18808	0.22194	0.27782	0.36683	0.17891
1593.9	0.19697	0.23184	0.28887	0.38106	0.1873
1594.39	0.20599	0.24185	0.30001	0.39531	0.19582
1594.87	0.21513	0.25197	0.31124	0.40956	0.20445
1595.35	0.22439	0.26221	0.32256	0.42382	0.21321
1595.83	0.23378	0.27255	0.33396	0.43809	0.22209
1596.31	0.24328	0.28301	0.34546	0.45237	0.23109
1596.8	0.25292	0.29358	0.35704	0.46666	0.24021
1597.28	0.26267	0.30426	0.3687	0.48096	0.24946
1597.76	0.27255	0.31505	0.38046	0.49527	0.25882
1598.24	0.28276	0.32618	0.39261	0.50994	0.2685
1598.72	0.29307	0.33743	0.40487	0.52484	0.27822
1599.21	0.30347	0.34878	0.41721	0.53993	0.28797
1599.69	0.31393	0.36021	0.42959	0.55514	0.29778
1600.17	0.32447	0.37173	0.44203	0.57042	0.3077
1600.65	0.33512	0.38334	0.45454	0.58574	0.31779
1601.14	0.34592	0.39509	0.46715	0.60106	0.32806
1601.62	0.35689	0.40698	0.47989	0.61637	0.33855
1602.1	0.36806	0.41903	0.49277	0.63167	0.34926
1602.58	0.37941	0.43123	0.50578	0.64694	0.36016
1603.06	0.39096	0.44358	0.51891	0.66218	0.37125
1603.55	0.40267	0.45606	0.53215	0.67736	0.38251
1604.03	0.41454	0.46868	0.54548	0.6925	0.39391
1604.51	0.42655	0.48141	0.55889	0.70761	0.40543
1604.99	0.43867	0.49426	0.57237	0.7227	0.41703
1605.47	0.45089	0.5072	0.58592	0.73777	0.42869
1605.96	0.46319	0.52022	0.59951	0.75279	0.4404
1606.44	0.47554	0.5333	0.61312	0.76769	0.45217
1606.92	0.48795	0.54641	0.62672	0.78239	0.46401
1607.4	0.50043	0.55956	0.64032	0.79684	0.47597
1607.88	0.51297	0.57273	0.65389	0.81101	0.48806
1608.37	0.5256	0.58594	0.66746	0.82487	0.50026
1608.85	0.53831	0.59919	0.68102	0.83845	0.51258
1609.33	0.55109	0.61248	0.69459	0.85174	0.52499
1609.81	0.56394	0.62581	0.70815	0.86474	0.53745
1610.3	0.57683	0.63915	0.72169	0.87738	0.54996
1610.78	0.58975	0.65249	0.73518	0.8896	0.5625
1611.26	0.60267	0.6658	0.74857	0.90131	0.57508
1611.74	0.61558	0.67906	0.76185	0.91246	0.5877
1612.22	0.6285	0.69227	0.77498	0.923	0.60037
1612.71	0.6414	0.70542	0.78795	0.93294	0.61308
1613.19	0.6543	0.71849	0.80073	0.94225	0.62583
1613.67	0.66718	0.73148	0.8133	0.95093	0.63858
1614.15	0.68002	0.74436	0.82561	0.95895	0.65131
1614.63	0.6928	0.75711	0.83762	0.96627	0.66401
1615.12	0.7055	0.7697	0.84931	0.97283	0.67666
1615.6	0.71811	0.78213	0.86065	0.9786	0.68925
1616.08	0.73062	0.79437	0.87164	0.98362	0.70178
1616.56	0.74301	0.80642	0.8823	0.98792	0.71422
1617.05	0.75529	0.81829	0.89263	0.99158	0.72656
1617.53	0.76744	0.82997	0.90266	0.99466	0.73879
1618.01	0.77944	0.84143	0.91239	0.99717	0.75086
1618.49	0.79126	0.85265	0.92178	0.999	0.7628
1618.97	0.80288	0.8636	0.93079	1	0.7746
1619.46	0.81431	0.87423	0.93936	0.99995	0.78625
1619.94	0.82551	0.88452	0.94744	0.9987	0.79776
1620.42	0.83648	0.89444	0.95499	0.99614	0.80908
1620.9	0.84722	0.90396	0.96198	0.99224	0.82021
1621.38	0.85769	0.91307	0.96839	0.98702	0.8311
1621.87	0.86788	0.92176	0.97421	0.98053	0.84173
1622.35	0.87777	0.93001	0.97943	0.97281	0.85208
1622.83	0.88733	0.93782	0.98405	0.96388	0.86214
1623.31	0.89657	0.94519	0.98808	0.95377	0.87191
1623.8	0.90548	0.95212	0.99152	0.94167	0.88139
1624.28	0.91404	0.95861	0.99439	0.9276	0.89057
1624.76	0.92227	0.96467	0.99668	0.91175	0.89945
1625.24	0.93015	0.97029	0.99839	0.89428	0.908
1625.72	0.93766	0.97544	0.99951	0.87532	0.91621
1626.21	0.94479	0.9801	1	0.85499	0.92407
1626.69	0.95152	0.98425	0.99984	0.83341	0.93157
1627.17	0.95785	0.98789	0.99902	0.81071	0.93871
1627.65	0.96377	0.99103	0.99755	0.78696	0.94552
1628.13	0.9693	0.99369	0.99546	0.76226	0.95199
1628.62	0.97444	0.99589	0.99279	0.73684	0.95815
1629.1	0.97919	0.99765	0.98955	0.71088	0.96397
1629.58	0.98354	0.99895	0.98573	0.68451	0.96944
1630.06	0.98744	0.99975	0.98127	0.65775	0.97449
1630.55	0.99086	1	0.97609	0.63057	0.97907
1631.03	0.99376	0.99962	0.97013	0.6029	0.98315
1631.51	0.9961	0.99857	0.96331	0.57473	0.9867
1631.99	0.99788	0.99682	0.95562	0.54605	0.98973
1632.47	0.9991	0.99437	0.94705	0.51696	0.99227
1632.96	0.9998	0.99126	0.93765	0.48746	0.99436
1633.44	1	0.98751	0.92748	0.45772	0.99605
1633.92	0.99975	0.98319	0.9166	0.42798	0.99737
1634.4	0.99906	0.97836	0.90509	0.39854	0.99834
1634.88	0.99799	0.97308	0.89306	0.36975	0.99904
1635.37	0.99658	0.96745	0.88062	0.34202	0.99956
1635.85	0.99486	0.96156	0.86789	0.31566	0.99991
1636.33	0.99283	0.95539	0.85486	0.29074	1
1636.81	0.99041	0.94884	0.8414	0.26704	0.99967
1637.3	0.98752	0.94176	0.82715	0.24419	0.9988
1637.78	0.98407	0.93404	0.81172	0.22188	0.99735
1638.26	0.98002	0.92561	0.7951	0.20024	0.99534
1638.74	0.97539	0.91646	0.77735	0.17966	0.99281
1639.22	0.9702	0.90665	0.7586	0.16019	0.98983
1639.71	0.96451	0.89623	0.73899	0.14191	0.98645
1640.19	0.95838	0.88527	0.71866	0.12496	0.98272
1640.67	0.95186	0.87383	0.69776	0.10945	0.97866
1641.15	0.94497	0.86196	0.67641	0.09547	0.97427
1641.63	0.93771	0.84967	0.65467	0.08302	0.96951
1642.12	0.93008	0.83697	0.6326	0.07207	0.9644
1642.6	0.92207	0.82386	0.61023	0.06252	0.95892
1643.08	0.91368	0.81034	0.58762	0.05432	0.9531
1643.56	0.90492	0.79645	0.56484	0.04741	0.947
1644.05	0.89583	0.78222	0.54196	0.04179	0.94065
1644.53	0.88644	0.76771	0.51907	0.03745	0.93408
1645.01	0.87678	0.75295	0.49621	0.0344	0.92731
1645.49	0.86687	0.73796	0.47343	0.0326	0.92035
1645.97	0.85672	0.72275	0.45078	0.03197	0.91316
1646.45	0.84632	0.70729	0.4283	0.0324	0.90573
1646.94	0.83566	0.69159	0.40601	0.03379	0.89804
1647.42	0.82476	0.67563	0.38396	0.03597	0.89008
1647.9	0.8136	0.65941	0.3622	0.03825	0.88185
1648.38	0.8022	0.64294	0.34077	0.04067	0.87335
1648.87	0.79057	0.62602	0.31974	0.04329	0.8646
1649.35	0.77871	0.60845	0.29916	0.04612	0.8556
1649.83	0.76664	0.5903	0.27908	0.04916	0.84639
1650.31	0.75438	0.57167	0.25957	0.0524	0.83701
1650.79	0.74195	0.55264	0.24067	0.05578	0.82749
1651.28	0.72938	0.53331	0.22243	0.05925	0.81789
1651.76	0.7167	0.51375	0.20488	0.06268	0.80826
1652.24	0.70393	0.49415	0.18805	0.06603	0.79858
1652.72	0.69108	0.47459	0.17201	0.06992	0.78883
1653.2	0.67813	0.45509	0.15673	0.07414	0.77897
1653.69	0.66506	0.43565	0.14217	0.07852	0.76893
1654.17	0.65185	0.41629	0.12831	0.08293	0.7587
1654.65	0.6385	0.39705	0.11515	0.08727	0.7483
1655.13	0.62502	0.37797	0.10273	0.09146	0.73773
1655.62	0.61145	0.35913	0.09108	0.09543	0.72704
1656.1	0.5978	0.34059	0.08026	0.09911	0.71624
1656.58	0.58411	0.32238	0.07031	0.10238	0.70537
1657.06	0.57039	0.30448	0.06126	0.10511	0.69445
1657.54	0.55667	0.28695	0.05311	0.10713	0.68351
1658.03	0.54295	0.26983	0.04587	0.10921	0.67256
1658.51	0.52924	0.25313	0.03949	0.1114	0.66158
1658.99	0.51552	0.23688	0.03393	0.11357	0.65056
1659.47	0.50178	0.22106	0.02914	0.11565	0.63949
1659.95	0.48801	0.20569	0.02507	0.11755	0.62835
1660.44	0.47406	0.1908	0.02168	0.11919	0.61717
1660.92	0.45979	0.17644	0.01895	0.12033	0.60593
1661.4	0.44525	0.16268	0.01685	0.12096	0.59467
1661.88	0.43049	0.14952	0.01534	0.12114	0.58338
1662.37	0.41556	0.13697	0.01438	0.12095	0.57206
1662.85	0.40048	0.12501	0.0139	0.12034	0.5607
1663.33	0.3853	0.11364	0.01383	0.11927	0.54926
1663.81	0.37005	0.10281	0.01411	0.11772	0.53773
1664.29	0.35474	0.09254	0.01469	0.11573	0.52608
1664.78	0.33943	0.08281	0.01553	0.11339	0.51433
1665.26	0.32424	0.07368	0.01664	0.11083	0.50255
1665.74	0.30925	0.06521	0.01804	0.10823	0.49081
1666.22	0.29451	0.05751	0.01978	0.10576	0.47925
1666.7	0.28013	0.05072	0.02193	0.10359	0.46795
1667.19	0.26615	0.04488	0.02455	0.10208	0.45694
1667.67	0.25261	0.03996	0.02761	0.10135	0.44616
1668.15	0.23947	0.03587	0.03096	0.1013	0.43552
1668.63	0.2267	0.03249	0.03439	0.10172	0.42493
1669.12	0.21422	0.02965	0.03767	0.10237	0.41424
1669.6	0.20194	0.02719	0.04051	0.10292	0.40334
1670.08	0.18981	0.02494	0.04266	0.10309	0.39211
1670.56	0.17778	0.02283	0.04396	0.10284	0.38046
1671.04	0.16592	0.02091	0.04441	0.10246	0.36849
1671.53	0.15433	0.01929	0.04432	0.10239	0.35636
1672.01	0.14314	0.01809	0.04411	0.10309	0.34416
1672.49	0.13239	0.01734	0.04391	0.10453	0.33192
1672.97	0.12212	0.01707	0.04375	0.10633	0.31968
1673.45	0.11233	0.01723	0.04365	0.10841	0.30745
1673.94	0.10301	0.01777	0.04357	0.11063	0.29525
1674.42	0.09414	0.01862	0.04349	0.11285	0.28309
1674.9	0.0857	0.01973	0.04337	0.11498	0.27099
1675.38	0.07769	0.02101	0.04318	0.11694	0.25896
1675.87	0.07009	0.02243	0.04291	0.11871	0.24706
1676.35	0.0629	0.02397	0.04256	0.12026	0.23534
1676.83	0.05613	0.02563	0.04217	0.12168	0.22384
1677.31	0.04981	0.0274	0.04176	0.12295	0.21261
1677.79	0.04395	0.02928	0.04137	0.12402	0.20167
1678.28	0.03855	0.03124	0.041	0.12481	0.19104
1678.76	0.03363	0.03323	0.04065	0.12523	0.1807
1679.24	0.02912	0.03515	0.04031	0.12516	0.17059
1679.72	0.02499	0.03689	0.03994	0.1245	0.16066
1680.2	0.0212	0.03835	0.03956	0.12317	0.15088
1680.69	0.0177	0.03954	0.03914	0.12113	0.14126
1681.17	0.0145	0.04047	0.03868	0.1184	0.13186
1681.65	0.0116	0.04114	0.03823	0.11511	0.12274
1682.13	0.00905	0.04155	0.03788	0.11204	0.11399
1682.62	0.00688	0.04172	0.0377	0.10932	0.10565
1683.1	0.00511	0.04188	0.03776	0.10704	0.09776
1683.58	0.00374	0.04228	0.03803	0.10521	0.09028
1684.06	0.0027	0.04287	0.03845	0.10378	0.08315
1684.54	0.00195	0.04357	0.03894	0.10272	0.0763
1685.03	0.00141	0.04431	0.03942	0.1021	0.0697
1685.51	0.00104	0.04505	0.03985	0.10205	0.0633
1685.99	0.000807742	0.04576	0.0402	0.1026	0.05712
1686.47	0.000695555	0.04632	0.0405	0.10376	0.05121
1686.95	0.000753615	0.04665	0.04068	0.1048	0.04559
1687.44	0.000981255	0.04678	0.0408	0.10573	0.0403
1687.92	0.00138	0.04675	0.04089	0.10661	0.03538
1688.4	0.00193	0.04659	0.041	0.10744	0.03084
1688.88	0.00263	0.04632	0.04115	0.10821	0.02671
1689.37	0.00344	0.04594	0.04134	0.10893	0.02297
1689.85	0.00433	0.04546	0.04158	0.10955	0.01961
1690.33	0.00526	0.04485	0.04183	0.11005	0.01662
1690.81	0.00618	0.04412	0.04207	0.1104	0.01395
1691.29	0.00704	0.04332	0.04227	0.11053	0.01158
1691.78	0.00777	0.04244	0.04237	0.11038	0.00949
1692.26	0.00833	0.04144	0.04233	0.10989	0.00762
1692.74	0.00866	0.04035	0.04214	0.10903	0.00598
1693.22	0.00875	0.03922	0.04182	0.10782	0.00458
1693.7	0.00861	0.0381	0.04142	0.10631	0.00344
1694.19	0.00821	0.03704	0.041	0.10459	0.00256
1694.67	0.00772	0.0361	0.04065	0.10274	0.00197
1695.15	0.00732	0.03524	0.04046	0.10101	0.00163
1695.63	0.00703	0.03445	0.04042	0.09939	0.00152
1696.11	0.00683	0.03372	0.04051	0.09787	0.00161
1696.6	0.00671	0.03302	0.0407	0.09641	0.00187
1697.08	0.00668	0.03236	0.04097	0.09495	0.0023
1697.56	0.00675	0.03172	0.0413	0.0935	0.00288
1698.04	0.00692	0.03113	0.0417	0.09207	0.00363
1698.53	0.00724	0.03063	0.0422	0.0907	0.00456
1699.01	0.0077	0.03023	0.04281	0.08943	0.00565
1699.49	0.00824	0.02995	0.04353	0.08825	0.00687
1699.97	0.00884	0.02976	0.04432	0.08711	0.00816
1700.45	0.00945	0.0296	0.04511	0.08594	0.0094
1700.94	0.01003	0.02933	0.0458	0.08463	0.01047
1701.42	0.01053	0.02889	0.04625	0.08303	0.01132
1701.9	0.01095	0.02827	0.0464	0.0811	0.01195
1702.38	0.01129	0.02748	0.04627	0.07894	0.01238
1702.86	0.01159	0.02658	0.0459	0.07673	0.01265
1703.35	0.0119	0.02561	0.04536	0.07458	0.01274
1703.83	0.01224	0.02502	0.04491	0.07289	0.0126
1704.31	0.01259	0.02441	0.04442	0.07119	0.01244
1704.79	0.01297	0.0238	0.04388	0.06948	0.01228
1705.28	0.01336	0.02318	0.04329	0.06776	0.01209
1705.76	0.01376	0.02255	0.04264	0.06602	0.0119
1706.24	0.01418	0.02192	0.04195	0.06427	0.01169
1706.72	0.01462	0.02127	0.0412	0.06251	0.01147
1707.2	0.01508	0.02062	0.04041	0.06074	0.01124
1707.68	0.01555	0.01996	0.03957	0.05896	0.01099
1708.17	0.01603	0.01929	0.03867	0.05716	0.01073
1708.65	0.01654	0.01861	0.03773	0.05535	0.01045
1709.13	0.01706	0.01793	0.03673	0.05353	0.01017
1709.61	0.01759	0.01724	0.03569	0.0517	0.00987
1710.1	0.01815	0.01654	0.03459	0.04986	0.00956
1710.58	0.01871	0.01583	0.03345	0.048	0.00923
1711.06	0.0193	0.01511	0.03225	0.04614	0.00889
1711.54	0.0199	0.01439	0.03101	0.04426	0.00854
1712.02	0.02052	0.01366	0.02971	0.04237	0.00818
1712.51	0.02115	0.01292	0.02837	0.04046	0.0078
1712.99	0.0218	0.01217	0.02697	0.03855	0.00741
1713.47	0.02247	0.01142	0.02552	0.03662	0.00701
1713.95	0.02315	0.01065	0.02403	0.03468	0.00659
1714.43	0.02385	0.00988	0.02248	0.03273	0.00616
1714.92	0.02457	0.0091	0.02088	0.03077	0.00572
1715.4	0.0253	0.00831	0.01923	0.02879	0.00527
1715.88	0.02604	0.00752	0.01754	0.02681	0.0048
1716.36	0.02681	0.00671	0.01579	0.02481	0.00432
1716.85	0.02759	0.0059	0.01399	0.0228	0.00382
1717.33	0.02839	0.00508	0.01214	0.02078	0.00332
1717.81	0.0292	0.00426	0.01024	0.01874	0.0028
1718.29	0.03003	0.00342	0.0083	0.0167	0.00226
1718.77	0.03087	0.00258	0.0063	0.01464	0.00172
1719.26	0.03174	0.00173	0.00425	0.01257	0.00116
1719.74	0.03261	0.000867089	0.00215	0.01049	0.0005851
1720.22	0.03351	0	0	0.00839	0

## Sheet: Fig. 2c,d
	Reference PEDOT:PSS -Ionic liquid	Bare PILC ink	High-resolution printable PILC					Reference PEDOT:PSS -Ionic liquid		Bare PILC ink
Shear rate	Viscosity	Viscosity	Viscosity					Shear rate	Shear stress	Shear rate	Shear stress
0.1	366.84	4813500	2890000					0.0029	1	0.00108	503.51
0.141	362.74	3370300	1690000					0.0223	6.0201	0.00914	1006
0.2	347.37	2423200	1180000					0.0625	11.04	0.774	1508.5
0.282	377.58	1769400	828000					0.124	16.06	3.35	2011
0.398	374.58	1280400	584000					0.205	21.08	7.2	2513.5
0.563	373.23	947140	421000					0.308	26.1	12.2	3016
0.795	359.38	669720	313000					0.431	31.121	18.9	3518.6
1.12	359.73	516630	237000					0.574	36.141	27.5	4021.1
1.59	358	389160	191000					0.738	41.161	36.6	4523.6
2.24	350.67	286180	145000					0.922	46.181	46.4	5026.1
3.17	350.13	226950	122000					1.13	51.201	59.8	5528.6
4.47	349.47	180520	105000					1.35	56.221	76.2	6031.1
6.32	347.32	146830	94887					1.6	61.241	96	6533.6
8.92	347.05	125500	85564					1.86	66.261
12.6	343.18	109880	71227					2.15	71.281
17.8	339.76	81108	53610					2.46	76.302
25.1	340.59	55316	40488					2.79	81.322
35.6	341.09	39234	28255					3.14	86.342
50.2	332.72	27876	20801					3.52	91.362
71	331.5	19694	15232					3.91	96.382
100	318.61	11098	11063					4.32	101.4
								4.76	106.42
								5.21	111.44
								5.69	116.46
								6.19	121.48
								6.71	126.5
								7.24	131.52
								7.8	136.54
								8.38	141.56
								8.99	146.58
								9.6	151.6
								10.2	156.62
								10.9	161.64
								11.6	166.66
								12.3	171.68
								13	176.7
								13.8	181.72
								14.5	186.74
								15.3	191.76
								16.1	196.78
								17	201.8
								17.8	206.82
								18.7	211.84
								19.6	216.86
								20.5	221.88
								21.4	226.9
								22.4	231.92
								23.3	236.94
								24.3	241.96
								25.3	246.98
								26.4	252
								27.4	257.02
								28.5	262.05
								29.6	267.07
								30.7	272.09
								31.9	277.11
								33	282.13
								34.2	287.15
								35.4	292.17
								36.6	297.19
								37.9	302.21
								39.1	307.23
								40.4	312.25
								41.7	317.27
								43	322.29
								44.4	327.31
								45.8	332.33
								47.1	337.35
								48.5	342.37
								50	347.39
								51.4	352.41
								52.9	357.43
								54.4	362.45
								55.9	367.47
								57.4	372.49
								59	377.51
								60.5	382.53
								62.1	387.55
								63.7	392.57
								65.4	397.59
								67	402.61
								68.7	407.63
								70.4	412.65
								72.1	417.67
								73.8	422.69
								75.6	427.71
								77.4	432.73
								79.1	437.75
								81	442.77
								82.8	447.79
								84.7	452.81
								86.5	457.83
								88.4	462.85
								90.3	467.87
								92.3	472.89
								94.2	477.91
								96.2	482.93
								98.2	487.95

## Sheet: Fig. 3d
		Control	PILC	DMSO	PEDOT:PSS Ionic Liquid	PEDOT:PSS Ionic Liquid after washing
		1.042	0.86776	0.03298	0.04774	0.07643
		0.97112	1.05745	0.04774	0.04971	0.10057
		0.98687	0.74781	0.05463	0.05463	0.12598
		0.95521		0.05759	0.04479

## Sheet: Fig. 4d
			20wt% DIW:PILC		40wt% DIW:PILC		60wt% DIW:PILC		80wt% DIW:PILC
			Shear rate	Shear stress	Shear rate	Shear stress	Shear rate	Shear stress	Shear rate	Shear stress
			0.00108	503.51	0.00166	335.44	0.00166	298.99	0.00108	199.5
			0.00914	1006	0.224	669.89	1.17	503.51	0.00914	249.25
			0.774	1508.5	1.27	1004.3	4.27	1006	0.774	348.74
			3.35	2011	3.69	1338.8	9.45	1508.5	3.35	547.74
			7.2	2513.5	7.08	1673.2	16.8	2011	7.2	746.73
			12.2	3016	10.1	2007.7	26.2	2513.5	12.2	856.48
			18.9	3518.6	13.8	2342.1	37.7	3016	18.9	1045.2
			27.5	4021.1	18.7	2676.6	51.3	3518.6	27.5	1244.2
			36.6	4523.6	24.2	3011	67	4021.1	36.6	1343.2
			46.4	5026.1	30.6	3345.4	84.7	4523.6	46.4	1940.7
			59.8	5528.6	39.5	3679.9			59.8	2438.2
			76.2	6031.1	51.6	4014.3			76.2	3333.7
			96	6533.6	66.3	4348.8			96	3632.2
					83	4683.2

## Sheet: Fig. 4e
		20wt% DIW:PILC		40wt% DIW:PILC		60 wt% DIW:PILC		80wt% DIW:PILC
		Shear stress	Storage modulus	Shear stress	Storage modulus	Shear stress	Storage modulus	Shear stress	Storage modulus
		15.572	153170	12.106	112910	8.0201	78544	4.4098	43009
		23.015	156710	16.663	109510	11.729	78718	5.8256	38874
		33.887	159730	23.973	111860	16.825	78517	8.8741	41019
		49.686	161960	34.836	112350	24.812	79712	13.099	42313
		72.79	164300	48.179	107890	34.903	78034	18.937	42271
		105.88	165190	68.983	107110	49.48	76740	27.655	42665
		153.51	165710	98.586	106020	69.254	74203	39.397	41994
		220.94	164830	137.48	102080	95.333	70459	55.469	40889
		313.17	161230	185.06	94472	126.48	64116	77.311	39160
		425.22	150400	234.13	81479	155.64	53375	103.88	36195
		553.46	133950	279.55	65662	181.51	41727	135.81	32435
		690.79	113750	328.54	51880	204.88	31509	170.58	27772
		829.1	92207	379.88	40381	225.45	22857	207.2	22831
		962.54	71793	430.28	30551	246.17	16565	246.23	18384
		1091.4	54400	482.93	22900	264.64	11572	279.38	13908
		1200.5	39665	535.91	16933	280.79	7820.2	299.12	9665.8
		1265.3	27229	587	12254	295.1	5119.2	303.43	6116.3
		1277.7	17368	628.22	8533.8	310.33	3304.1	293.36	3507
				668.8	5760	324.11	2115.9	286.54	2009.6
				711.72	3514.6	340.56	1361.2	296.28	1288.3
				761.74	2207.4	360.6	848.35	319.41	868.6
				823.13	1351.9	387.92	529.49	342.02	582.35
				897.27	839.82	421.5	321.36	364.52	374.88
				968.54	482.77	464.28	201.55	383.48	226.41
				1068.4	292.48	521.54	131.6	409.78	133.81
				1226.8	207.83	599.41	91.053	436.85	90.818

## Sheet: Fig. 6a
Time of Bending cycles	△R/R0
0	0
1	0.00746
2	0.00746
3	0
4	0
5	0.00746
6	0
7	0
8	0
9	0
10	0.00746
11	0
12	0
13	0.00746
14	0.00746
15	0.00746
16	0.00746
17	0.00746
18	0.01493
19	0.01493
20	0.02239
21	0.02239
22	0.01493
23	0.02239
24	0.02239
25	0.02239
26	0.02239
27	0.02985
28	0.02239
29	0.02239
30	0.02239
31	0.02239
32	0.02239
33	0.02985
34	0.02239
35	0.02985
36	0.02239
37	0.02985
38	0.03731
39	0.02239
40	0.02985
41	0.02985
42	0.02239
43	0.02985
44	0.02239
45	0.03731
46	0.02985
47	0.02239
48	0.02985
49	0.02239
50	0.02985
51	0.02985
52	0.02239
53	0.02239
54	0.02985
55	0.02239
56	0.02239
57	0.02985
58	0.02239
59	0.02239
60	0.02239
61	0.02985
62	0.02239
63	0.02239
64	0.02239
65	0.02239
66	0.02239
67	0.02239
68	0.01493
69	0.02239
70	0.02239
71	0.01493
72	0.02239
73	0.01493
74	0.01493
75	0.01493
76	0.00746
77	0.00746
78	0.00746
79	0.01493
80	0.01493
81	0.00746
82	0.01493
83	0.01493
84	0.01493
85	0.01493
86	0.02239
87	0.02239
88	0.02239
89	0.02985
90	0.02239
91	0.02239
92	0.02239
93	0.02985
94	0.02985
95	0.02985
96	0.02985
97	0.02239
98	0.02985
99	0.02985
100	0.02985
101	0.02239
102	0.02985
103	0.02985
104	0.02985
105	0.02985
106	0.02239
107	0.02985
108	0.02985
109	0.02239
110	0.02985
111	0.02985
112	0.02239
113	0.02985
114	0.02985
115	0.02985
116	0.02239
117	0.02239
118	0.02985
119	0.02239
120	0.02985
121	0.02239
122	0.02985
123	0.02239
124	0.02239
125	0.02239
126	0.02985
127	0.02239
128	0.02985
129	0.02239
130	0.02239
131	0.02239
132	0.02239
133	0.02239
134	0.02239
135	0.02239
136	0.02239
137	0.02239
138	0.02985
139	0.02239
140	0.01493
141	0.02239
142	0.01493
143	0.01493
144	0.00746
145	0.00746
146	0.01493
147	0.00746
148	0.01493
149	0.01493
150	0.00746
151	0.01493
152	0.01493
153	0.01493
154	0.02985
155	0.02239
156	0.02239
157	0.02985
158	0.02985
159	0.02239
160	0.02239
161	0.02239
162	0.02985
163	0.02239
164	0.02985
165	0.02239
166	0.02985
167	0.02239
168	0.02239
169	0.02985
170	0.02239
171	0.02239
172	0.02985
173	0.02985
174	0.02239
175	0.02985
176	0.02985
177	0.02985
178	0.02239
179	0.02985
180	0.02985
181	0.01493
182	0.02985
183	0.02985
184	0.02239
185	0.02985
186	0.02239
187	0.02239
188	0.02239
189	0.02239
190	0.02985
191	0.02239
192	0.02985
193	0.02239
194	0.02239
195	0.02985
196	0.02239
197	0.02239
198	0.02985
199	0.02239
200	0.02239
201	0.02985
202	0.02985
203	0.02239
204	0.02239
205	0.02239
206	0.02239
207	0.01493
208	0.02239
209	0.02239
210	0.01493
211	0.01493
212	0.01493
213	0.00746
214	0.01493
215	0.00746
216	0.00746
217	0.02239
218	0.01493
219	0.00746
220	0.01493
221	0.01493
222	0.02239
223	0.02239
224	0.02985
225	0.02239
226	0.02239
227	0.02985
228	0.02985
229	0.02239
230	0.02985
231	0.02985
232	0.02239
233	0.03731
234	0.02985
235	0.02239
236	0.02985
237	0.02985
238	0.02239
239	0.02985
240	0.02985
241	0.02985
242	0.02985
243	0.02985
244	0.02985
245	0.02985
246	0.02985
247	0.02239
248	0.02985
249	0.02985
250	0.02239
251	0.03731
252	0.02239
253	0.02985
254	0.02985
255	0.02239
256	0.02985
257	0.02985
258	0.02239
259	0.02239
260	0.02985
261	0.02985
262	0.02985
263	0.02985
264	0.03731
265	0.02239
266	0.02985
267	0.02985
268	0.02985
269	0.02985
270	0.02239
271	0.02985
272	0.02239
273	0.02239
274	0.02985
275	0.02239
276	0.02239
277	0.02239
278	0.02239
279	0.01493
280	0.01493
281	0.01493
282	0.00746
283	0.00746
284	0.01493
285	0.00746
286	0.00746
287	0.01493
288	0.00746
289	0.01493
290	0.02239
291	0.02239
292	0.02985
293	0.02239
294	0.02239
295	0.03731
296	0.02239
297	0.02985
298	0.02985
299	0.02239
300	0.02239
301	0.02985
302	0.02985
303	0.02985
304	0.02985
305	0.02985
306	0.02239
307	0.02985
308	0.02985
309	0.02239
310	0.02985
311	0.02985
312	0.02239
313	0.02985
314	0.02239
315	0.02239
316	0.02985
317	0.02239
318	0.02985
319	0.02985
320	0.02985
321	0.02985
322	0.02239
323	0.02985
324	0.02985
325	0.02239
326	0.02239
327	0.02985
328	0.02239
329	0.02985
330	0.02239
331	0.02239
332	0.02239
333	0.02985
334	0.02985
335	0.02239
336	0.02985
337	0.02985
338	0.02239
339	0.02239
340	0.02985
341	0.02239
342	0.02239
343	0.02239
344	0.02239
345	0.02239
346	0.02239
347	0.02239
348	0.01493
349	0.00746
350	0.01493
351	0.00746
352	0.01493
353	0.01493
354	0.00746
355	0.02239
356	0.02239
357	0.02239
358	0.02239
359	0.02239
360	0.02239
361	0.02239
362	0.02985
363	0.02985
364	0.02239
365	0.02985
366	0.03731
367	0.02985
368	0.02985
369	0.02985
370	0.02239
371	0.02985
372	0.02239
373	0.02985
374	0.03731
375	0.02239
376	0.02985
377	0.02985
378	0.02985
379	0.02985
380	0.02239
381	0.02985
382	0.03731
383	0.02239
384	0.02985
385	0.02239
386	0.02239
387	0.03731
388	0.02985
389	0.02985
390	0.02985
391	0.02985
392	0.02239
393	0.02985
394	0.02985
395	0.02985
396	0.02239
397	0.02985
398	0.02985
399	0.02985
400	0.02239
401	0.02239
402	0.02985
403	0.02239
404	0.02239
405	0.02985
406	0.02239
407	0.02239
408	0.02985
409	0.01493
410	0.02239
411	0.02239
412	0.02239
413	0.01493
414	0.00746
415	0.01493
416	0.00746
417	0
418	0.01493
419	0.01493
420	0.00746
421	0.02239
422	0.01493
423	0.02239
424	0.02985
425	0.02239
426	0.02239
427	0.02239
428	0.02985
429	0.02239
430	0.02985
431	0.02985
432	0.02985
433	0.02239
434	0.02985
435	0.02985
436	0.02985
437	0.02985
438	0.02985
439	0.02985
440	0.02239
441	0.02985
442	0.02985
443	0.02239
444	0.03731
445	0.02985
446	0.02985
447	0.02985
448	0.02985
449	0.02985
450	0.02239
451	0.02985
452	0.02985
453	0.02239
454	0.02985
455	0.02985
456	0.02239
457	0.02985
458	0.02985
459	0.02985
460	0.02985
461	0.02985
462	0.02239
463	0.02239
464	0.02985
465	0.02985
466	0.02239
467	0.02985
468	0.02985
469	0.02985
470	0.02239
471	0.02239
472	0.02239
473	0.02239
474	0.02239
475	0.02239
476	0.01493
477	0.02239
478	0.02985
479	0.01493
480	0.01493
481	0.01493
482	0.00746
483	0.00746
484	0.00746
485	0.01493
486	0.01493
487	0.00746
488	0.01493
489	0.01493
490	0.02239
491	0.02239
492	0.02239
493	0.02239
494	0.02239
495	0.02239
496	0.02985
497	0.02239
498	0.02985
499	0.02985
500	0.02239
501	0.03731
502	0.02985
503	0.02239
504	0.02985
505	0.02985
506	0.02985
507	0.02985
508	0.02985
509	0.02985
510	0.02985
511	0.02985
512	0.02985
513	0.02985
514	0.03731
515	0.02985
516	0.02985
517	0.02239
518	0.02985
519	0.02985
520	0.02239
521	0.02985
522	0.02985
523	0.02239
524	0.02985
525	0.02985
526	0.02239
527	0.02985
528	0.02239
529	0.02985
530	0.02239
531	0.02985
532	0.02985
533	0.02985
534	0.02239
535	0.02239
536	0.02985
537	0.02985
538	0.02239
539	0.02985
540	0.02239
541	0.02239
542	0.02239
543	0.02239
544	0.02239
545	0.02239
546	0.01493
547	0.01493
548	0.01493
549	0.01493
550	0.00746
551	0.00746
552	0.01493
553	0.00746
554	0.00746
555	0.00746
556	0.00746
557	0.02239
558	0.01493
559	0.02239
560	0.02239
561	0.02239
562	0.02985
563	0.02239
564	0.02239
565	0.02985
566	0.02985
567	0.02985
568	0.02985
569	0.02985
570	0.02985
571	0.02985
572	0.02985
573	0.02985
574	0.02239
575	0.02985
576	0.02985
577	0.03731
578	0.02239
579	0.02239
580	0.02985
581	0.02239
582	0.02239
583	0.02985
584	0.02985
585	0.02985
586	0.02985
587	0.02985
588	0.02985
589	0.02985
590	0.02985
591	0.02985
592	0.02985
593	0.02239
594	0.02985
595	0.02985
596	0.02239
597	0.02985
598	0.02239
599	0.02239
600	0.02985
601	0.02985
602	0.02985
603	0.02985
604	0.02239
605	0.02985
606	0.02985
607	0.02985
608	0.02985
609	0.02239
610	0.02239
611	0.02239
612	0.01493
613	0.02239
614	0.02239
615	0.02239
616	0.00746
617	0.01493
618	0.00746
619	0.00746
620	0.01493
621	0.00746
622	0.00746
623	0.01493
624	0.01493
625	0.01493
626	0.02239
627	0.02239
628	0.02985
629	0.02985
630	0.02239
631	0.02985
632	0.02239
633	0.02985
634	0.02239
635	0.02239
636	0.02985
637	0.02985
638	0.02239
639	0.02985
640	0.02985
641	0.02985
642	0.02985
643	0.02985
644	0.02985
645	0.02239
646	0.03731
647	0.02239
648	0.02239
649	0.03731
650	0.02985
651	0.02239
652	0.02985
653	0.02985
654	0.02239
655	0.02985
656	0.02985
657	0.02985
658	0.02239
659	0.02985
660	0.02239
661	0.02239
662	0.02985
663	0.02985
664	0.02239
665	0.02985
666	0.02985
667	0.02239
668	0.02985
669	0.02239
670	0.02239
671	0.02239
672	0.02985
673	0.02985
674	0.02239
675	0.02239
676	0.02239
677	0.02239
678	0.02985
679	0.02239
680	0.01493
681	0.02985
682	0.01493
683	0.00746
684	0.00746
685	0.00746
686	0.00746
687	0.01493
688	0.00746
689	0.00746
690	0.00746
691	0.00746
692	0.00746
693	0.00746
694	0.02239
695	0.02239
696	0.01493
697	0.02239
698	0.02239
699	0.01493
700	0.02985
701	0.02985
702	0.02985
703	0.02985
704	0.02239
705	0.02985
706	0.02239
707	0.02239
708	0.02985
709	0.02985
710	0.02985
711	0.02239
712	0.02985
713	0.02985
714	0.02985
715	0.02985
716	0.02985
717	0.02985
718	0.02985
719	0.02985
720	0.02239
721	0.02985
722	0.02985
723	0.02239
724	0.02239
725	0.02985
726	0.02239
727	0.02985
728	0.02985
729	0.02239
730	0.02985
731	0.02985
732	0.02985
733	0.02239
734	0.02985
735	0.02985
736	0.02239
737	0.02985
738	0.02985
739	0.02985
740	0.02985
741	0.02239
742	0.03731
743	0.02985
744	0.02239
745	0.02985
746	0.02239
747	0.02239
748	0.02985
749	0.01493
750	0.02239
751	0.01493
752	0.00746
753	0.00746
754	0.01493
755	0.00746
756	0.01493
757	0.00746
758	0.00746
759	0.00746
760	0.00746
761	0.01493
762	0.01493
763	0.02239
764	0.02985
765	0.02239
766	0.02985
767	0.02985
768	0.02985
769	0.02985
770	0.02985
771	0.02985
772	0.02985
773	0.02985
774	0.02985
775	0.02985
776	0.02985
777	0.02985
778	0.02985
779	0.02985
780	0.03731
781	0.02239
782	0.02985
783	0.03731
784	0.02239
785	0.02985
786	0.02239
787	0.02239
788	0.02985
789	0.02985
790	0.02239
791	0.02985
792	0.02239
793	0.02239
794	0.02985
795	0.02239
796	0.02985
797	0.02985
798	0.02239
799	0.02985
800	0.02985
801	0.02985
802	0.02985
803	0.02239
804	0.02985
805	0.02239
806	0.02239
807	0.02985
808	0.02985
809	0.02239
810	0.02985
811	0.02239
812	0.02239
813	0.02985
814	0.02239
815	0.02239
816	0.02239
817	0.02239
818	0.01493
819	0.01493
820	0.01493
821	0.00746
822	0.00746
823	0.01493
824	0
825	0.00746
826	0.01493
827	0
828	0.00746
829	0.01493
830	0.01493
831	0.02239
832	0.02239
833	0.02239
834	0.02239
835	0.02239
836	0.02239
837	0.02985
838	0.02985
839	0.02985
840	0.02239
841	0.02985
842	0.02985
843	0.02985
844	0.02985
845	0.02239
846	0.03731
847	0.02239
848	0.02985
849	0.02985
850	0.02239
851	0.02985
852	0.03731
853	0.02239
854	0.02985
855	0.03731
856	0.02239
857	0.02985
858	0.02985
859	0.02239
860	0.02985
861	0.02985
862	0.02985
863	0.02239
864	0.02985
865	0.02985
866	0.02239
867	0.02239
868	0.02985
869	0.02985
870	0.02985
871	0.02985
872	0.02239
873	0.02985
874	0.02985
875	0.02985
876	0.02239
877	0.02239
878	0.02985
879	0.02239
880	0.02239
881	0.02239
882	0.02239
883	0.02985
884	0.02239
885	0.01493
886	0.02239
887	0.01493
888	0.00746
889	0.00746
890	0.01493
891	0.01493
892	0.00746
893	0.00746
894	0.00746
895	0.00746
896	0.00746
897	0.01493
898	0.02239
899	0.02239
900	0.02239
901	0.03731
902	0.02239
903	0.02985
904	0.02985
905	0.02239
906	0.02985
907	0.02239
908	0.02985
909	0.02985
910	0.02985
911	0.02985
912	0.02985
913	0.02239
914	0.02985
915	0.02985
916	0.02985
917	0.02985
918	0.02985
919	0.02985
920	0.02985
921	0.02985
922	0.02985
923	0.02985
924	0.02985
925	0.02239
926	0.02985
927	0.02985
928	0.02239
929	0.02985
930	0.02239
931	0.02239
932	0.02985
933	0.02985
934	0.02985
935	0.02985
936	0.02239
937	0.02239
938	0.02985
939	0.02239
940	0.02239
941	0.02239
942	0.02985
943	0.02239
944	0.02985
945	0.02985
946	0.02239
947	0.02239
948	0.02985
949	0.02239
950	0.02239
951	0.02239
952	0.02239
953	0.01493
954	0.01493
955	0.01493
956	0.00746
957	0.00746
958	0.00746
959	0.00746
960	0.00746
961	0.00746
962	0.00746
963	0.00746
964	0.01493
965	0.01493
966	0.02239
967	0.02239
968	0.02239
969	0.02239
970	0.02239
971	0.02985
972	0.02239
973	0.02239
974	0.02985
975	0.02985
976	0.02985
977	0.02985
978	0.02985
979	0.02985
980	0.02985
981	0.02239
982	0.02985
983	0.02985
984	0.02985
985	0.02985
986	0.02985
987	0.02985
988	0.02239
989	0.02985
990	0.02985
991	0.02985
992	0.02985
993	0.02239
994	0.02985
995	0.02239
996	0.02985
997	0.02985
998	0.02239
999	0.02985
1000	0.02239
1001	0.02239
1002	0.02985
1003	0.02239
1004	0.02239
1005	0.02985
1006	0.02239
1007	0.02985
1008	0.02985
1009	0.02985
1010	0.02239
1011	0.02239
1012	0.02985
1013	0.02239
1014	0.02985
1015	0.02985
1016	0.02239
1017	0.02985
1018	0.02239
1019	0.02239
1020	0.02239
1021	0.01493
1022	0.02239
1023	0.01493
1024	0.00746
1025	0.00746
1026	0.01493
1027	0.00746
1028	0.00746
1029	0.00746
1030	0.00746
1031	0.00746
1032	0.01493
1033	0.01493
1034	0.02239
1035	0.02239
1036	0.02239
1037	0.02239
1038	0.02985
1039	0.02985
1040	0.02985
1041	0.02239
1042	0.02985
1043	0.02985
1044	0.02239
1045	0.02985
1046	0.02985
1047	0.02239
1048	0.02985
1049	0.02239
1050	0.02985
1051	0.02985
1052	0.02985
1053	0.02985
1054	0.02985
1055	0.02985
1056	0.02239
1057	0.02985
1058	0.02985
1059	0.02239
1060	0.02239
1061	0.02985
1062	0.02985
1063	0.02239
1064	0.02239
1065	0.02239
1066	0.02239
1067	0.02985
1068	0.02239
1069	0.02239
1070	0.02985
1071	0.02985
1072	0.02985
1073	0.02985
1074	0.01493
1075	0.02985
1076	0.03731
1077	0.02239
1078	0.02985
1079	0.02239
1080	0.02985
1081	0.02985
1082	0.02239
1083	0.02239
1084	0.02985
1085	0.02239
1086	0.02239
1087	0.02239
1088	0.01493
1089	0.01493
1090	0.01493
1091	0.00746
1092	0.00746
1093	0.00746
1094	0.01493
1095	0.00746
1096	0.00746
1097	0.00746
1098	0.01493
1099	0.02239
1100	0.02239
1101	0.02239
1102	0.02239
1103	0.02239
1104	0.02985
1105	0.02239
1106	0.02239
1107	0.02985
1108	0.02985
1109	0.02985
1110	0.02985
1111	0.03731
1112	0.02985
1113	0.02239
1114	0.02985
1115	0.02239
1116	0.02985
1117	0.02985
1118	0.02985
1119	0.02985
1120	0.02985
1121	0.02985
1122	0.02985
1123	0.02985
1124	0.02985
1125	0.02239
1126	0.03731
1127	0.02985
1128	0.02239
1129	0.02985
1130	0.02239
1131	0.02239
1132	0.02985
1133	0.02239
1134	0.02985
1135	0.02985
1136	0.02239
1137	0.02239
1138	0.02985
1139	0.02985
1140	0.02985
1141	0.02239
1142	0.02985
1143	0.02985
1144	0.02239
1145	0.02239
1146	0.02239
1147	0.02985
1148	0.02239
1149	0.02239
1150	0.02239
1151	0.02239
1152	0.02239
1153	0.02239
1154	0.01493
1155	0.01493
1156	0.01493
1157	0.01493
1158	0.00746
1159	0
1160	0.01493
1161	0.00746
1162	0.00746
1163	0.00746
1164	0.00746
1165	0.01493
1166	0.02239
1167	0.02239
1168	0.02239
1169	0.02239
1170	0.02239
1171	0.02239
1172	0.02239
1173	0.02985
1174	0.02985
1175	0.02985
1176	0.02985
1177	0.02985
1178	0.02985
1179	0.02239
1180	0.02985
1181	0.02985
1182	0.02985
1183	0.02985
1184	0.02985
1185	0.02985
1186	0.02985
1187	0.02985
1188	0.02239
1189	0.02985
1190	0.02985
1191	0.02239
1192	0.02985
1193	0.02985
1194	0.02239
1195	0.02985
1196	0.02985
1197	0.02985
1198	0.02239
1199	0.02239
1200	0.02239
1201	0.02239
1202	0.02239
1203	0.02985
1204	0.02985
1205	0.02985
1206	0.02985
1207	0.02985
1208	0.02985
1209	0.02239
1210	0.02985
1211	0.02985
1212	0.02985
1213	0.02985
1214	0.02985
1215	0.02239
1216	0.02239
1217	0.02239
1218	0.02239
1219	0.02239
1220	0.02239
1221	0.02239
1222	0.02239
1223	0.01493
1224	0.01493
1225	0.01493
1226	0
1227	0.00746
1228	0.01493
1229	0.00746
1230	0.00746
1231	0.00746
1232	0.00746
1233	0.00746
1234	0.01493
1235	0.02239
1236	0.02239
1237	0.02985
1238	0.02985
1239	0.02985
1240	0.02985
1241	0.02985
1242	0.02985
1243	0.02239
1244	0.02985
1245	0.03731
1246	0.02985
1247	0.02985
1248	0.02985
1249	0.02985
1250	0.03731
1251	0.02985
1252	0.02239
1253	0.02985
1254	0.02985
1255	0.02985
1256	0.03731
1257	0.02239
1258	0.02985
1259	0.02985
1260	0.02985
1261	0.02239
1262	0.02985
1263	0.02985
1264	0.02985
1265	0.02985
1266	0.02985
1267	0.02985
1268	0.02985
1269	0.02985
1270	0.02239
1271	0.02239
1272	0.03731
1273	0.02985
1274	0.02239
1275	0.02985
1276	0.02985
1277	0.02985
1278	0.02985
1279	0.02985
1280	0.02239
1281	0.02985
1282	0.02985
1283	0.02239
1284	0.02239
1285	0.02239
1286	0.02239
1287	0.02239
1288	0.02239
1289	0.02239
1290	0.01493
1291	0.02239
1292	0.01493
1293	0.00746
1294	0.01493
1295	0.00746
1296	0.00746
1297	0.00746
1298	0.00746
1299	0.00746
1300	0.00746
1301	0.00746
1302	0.01493
1303	0.01493
1304	0.02239
1305	0.02239
1306	0.02239
1307	0.02985
1308	0.02239
1309	0.02239
1310	0.02985
1311	0.02985
1312	0.02985
1313	0.02985
1314	0.02985
1315	0.02985
1316	0.02985
1317	0.02985
1318	0.02985
1319	0.02985
1320	0.02985
1321	0.02239
1322	0.02985
1323	0.02985
1324	0.02985
1325	0.02985
1326	0.02239
1327	0.02985
1328	0.02239
1329	0.02985
1330	0.02239
1331	0.02239
1332	0.02985
1333	0.02985
1334	0.02239
1335	0.02239
1336	0.02985
1337	0.02239
1338	0.02239
1339	0.02239
1340	0.02239
1341	0.02985
1342	0.02239
1343	0.02239
1344	0.02239
1345	0.02985
1346	0.02985
1347	0.02239
1348	0.02985
1349	0.02985
1350	0.02985
1351	0.02239
1352	0.02985
1353	0.02239
1354	0.02239
1355	0.02239
1356	0.02239
1357	0.02239
1358	0.01493
1359	0.00746
1360	0.00746
1361	0.00746
1362	0.00746
1363	0.00746
1364	0.00746
1365	0.01493
1366	0.00746
1367	0.00746
1368	0.00746
1369	0.01493
1370	0.02239
1371	0.02239
1372	0.02239
1373	0.02985
1374	0.02239
1375	0.02239
1376	0.02985
1377	0.02239
1378	0.02985
1379	0.02985
1380	0.02985
1381	0.02985
1382	0.02985
1383	0.02985
1384	0.02985
1385	0.02985
1386	0.02985
1387	0.02985
1388	0.02985
1389	0.02985
1390	0.02985
1391	0.03731
1392	0.02239
1393	0.02985
1394	0.02985
1395	0.02985
1396	0.02985
1397	0.02239
1398	0.03731
1399	0.02985
1400	0.02239
1401	0.02985
1402	0.02985
1403	0.02985
1404	0.02239
1405	0.02239
1406	0.02985
1407	0.02985
1408	0.02985
1409	0.02239
1410	0.02239
1411	0.03731
1412	0.02985
1413	0.02239
1414	0.02985
1415	0.02239
1416	0.02985
1417	0.02985
1418	0.02239
1419	0.02985
1420	0.02985
1421	0.01493
1422	0.02239
1423	0.02239
1424	0.02239
1425	0.02239
1426	0.01493
1427	0.01493
1428	0.00746
1429	0.00746
1430	0.00746
1431	0
1432	0.00746
1433	0.00746
1434	0
1435	0.00746
1436	0.01493
1437	0.01493
1438	0.02239
1439	0.02239
1440	0.02985
1441	0.02239
1442	0.02239
1443	0.02985
1444	0.02239
1445	0.02985
1446	0.02985
1447	0.02985
1448	0.02985
1449	0.02985
1450	0.02985
1451	0.02985
1452	0.02985
1453	0.02985
1454	0.02985
1455	0.02985
1456	0.02985
1457	0.02985
1458	0.02985
1459	0.02985
1460	0.02985
1461	0.02985
1462	0.02239
1463	0.02985
1464	0.02985
1465	0.02239
1466	0.02239
1467	0.02239
1468	0.02985
1469	0.02985
1470	0.02239
1471	0.02985
1472	0.02239
1473	0.02239
1474	0.02985
1475	0.02239
1476	0.02985
1477	0.02985
1478	0.02239
1479	0.02985
1480	0.02985
1481	0.02985
1482	0.02985
1483	0.02985
1484	0.02985
1485	0.02985
1486	0.02239
1487	0.02985
1488	0.02239
1489	0.02239
1490	0.02239
1491	0.02239
1492	0.01493
1493	0.01493
1494	0.00746
1495	0.01493
1496	0.00746
1497	0.00746
1498	0.00746
1499	0.00746
1500	0.00746
1501	0.00746
1502	0.00746
1503	0.01493
1504	0.01493
1505	0.02239
1506	0.02239
1507	0.02239
1508	0.02985
1509	0.02239
1510	0.02985
1511	0.02239
1512	0.02985
1513	0.02239
1514	0.02239
1515	0.02985
1516	0.02985
1517	0.01493
1518	0.02239
1519	0.02239
1520	0.01493
1521	0.01493
1522	0.00746
1523	0.00746
1524	0.00746
1525	0.00746
1526	0.00746
1527	0.00746
1528	0.01493
1529	0.01493
1530	0.02239
1531	0.02985
1532	0.02985
1533	0.02239
1534	0.02985
1535	0.02985
1536	0.02985
1537	0.02985
1538	0.02985
1539	0.02239
1540	0.02985
1541	0.02985
1542	0.02985
1543	0.02985
1544	0.02985
1545	0.03731
1546	0.02239
1547	0.02985
1548	0.02985
1549	0.02985
1550	0.02985
1551	0.02985
1552	0.02985
1553	0.02985
1554	0.02985
1555	0.02239
1556	0.02239
1557	0.02985
1558	0.02985
1559	0.02239
1560	0.02239
1561	0.02985
1562	0.02985
1563	0.02985
1564	0.02985
1565	0.02985
1566	0.02985
1567	0.02239
1568	0.02239
1569	0.02239
1570	0.02985
1571	0.02985
1572	0.02985
1573	0.02985
1574	0.02985
1575	0.02239
1576	0.02985
1577	0.02239
1578	0.02239
1579	0.02985
1580	0.02239
1581	0.02985
1582	0.02239
1583	0.02239
1584	0.02239
1585	0.01493
1586	0.01493
1587	0.00746
1588	0.01493
1589	0.00746
1590	0.00746
1591	0.00746
1592	0.00746
1593	0.00746
1594	0
1595	0.00746
1596	0.00746
1597	0.00746
1598	0.02239
1599	0.01493
1600	0.02239
1601	0.02239
1602	0.02239
1603	0.02239
1604	0.02239
1605	0.02985
1606	0.02985
1607	0.02985
1608	0.02239
1609	0.02985
1610	0.02985
1611	0.02985
1612	0.02239
1613	0.02985
1614	0.02985
1615	0.02985
1616	0.02239
1617	0.02985
1618	0.02985
1619	0.02985
1620	0.02985
1621	0.02985
1622	0.02985
1623	0.02239
1624	0.02239
1625	0.02985
1626	0.02985
1627	0.02239
1628	0.02985
1629	0.02239
1630	0.02985
1631	0.02985
1632	0.02239
1633	0.02985
1634	0.02239
1635	0.02985
1636	0.02985
1637	0.02239
1638	0.02985
1639	0.02985
1640	0.02239
1641	0.02239
1642	0.02985
1643	0.02985
1644	0.02239
1645	0.02985
1646	0.02985
1647	0.02239
1648	0.02239
1649	0.02239
1650	0.02239
1651	0.02239
1652	0.02239
1653	0.02239
1654	0.01493
1655	0.01493
1656	0.01493
1657	0.00746
1658	0.00746
1659	0.00746
1660	0.00746
1661	0.00746
1662	0.00746
1663	0.00746
1664	0.00746
1665	0.00746
1666	0.01493
1667	0.01493
1668	0.02239
1669	0.02239
1670	0.02239
1671	0.02239
1672	0.02239
1673	0.02985
1674	0.02239
1675	0.02239
1676	0.02985
1677	0.02985
1678	0.03731
1679	0.02239
1680	0.02985
1681	0.02985
1682	0.02985
1683	0.02985
1684	0.02985
1685	0.02985
1686	0.02985
1687	0.02985
1688	0.02985
1689	0.02985
1690	0.02985
1691	0.02985
1692	0.02239
1693	0.02985
1694	0.02985
1695	0.02239
1696	0.02239
1697	0.02985
1698	0.02985
1699	0.02239
1700	0.02239
1701	0.02985
1702	0.02239
1703	0.02239
1704	0.02239
1705	0.02985
1706	0.02985
1707	0.02985
1708	0.02985
1709	0.02985
1710	0.02239
1711	0.02985
1712	0.02985
1713	0.02985
1714	0.02985
1715	0.02239
1716	0.02985
1717	0.02239
1718	0.02239
1719	0.02239
1720	0.02239
1721	0.02239
1722	0.01493
1723	0.02239
1724	0.01493
1725	0.00746
1726	0.01493
1727	0.00746
1728	0.01493
1729	0
1730	0.00746
1731	0.01493
1732	0.00746
1733	0.00746
1734	0.02239
1735	0.02239
1736	0.02985
1737	0.02239
1738	0.02985
1739	0.02985
1740	0.02239
1741	0.02985
1742	0.02985
1743	0.02985
1744	0.02239
1745	0.02985
1746	0.02985
1747	0.02985
1748	0.02985
1749	0.02985
1750	0.02239
1751	0.02985
1752	0.02985
1753	0.02985
1754	0.02985
1755	0.02985
1756	0.02985
1757	0.02985
1758	0.02985
1759	0.02985
1760	0.02985
1761	0.02985
1762	0.02985
1763	0.02985
1764	0.02985
1765	0.02985
1766	0.02985
1767	0.02239
1768	0.02985
1769	0.02985
1770	0.02239
1771	0.02239
1772	0.02239
1773	0.02985
1774	0.02239
1775	0.02239
1776	0.03731
1777	0.02239
1778	0.02985
1779	0.02985
1780	0.02985
1781	0.02985
1782	0.02239
1783	0.02239
1784	0.02239
1785	0.02239
1786	0.02239
1787	0.02239
1788	0.02239
1789	0.01493
1790	0.02239
1791	0.00746
1792	0.00746
1793	0.01493
1794	0.00746
1795	0.00746
1796	0.00746
1797	0.00746
1798	0.00746
1799	0.00746
1800	0.02239
1801	0.02239
1802	0.02239
1803	0.02239
1804	0.02985
1805	0.02985
1806	0.02239
1807	0.02985
1808	0.02239
1809	0.02239
1810	0.02985
1811	0.02985
1812	0.02985
1813	0.02239
1814	0.02985
1815	0.02985
1816	0.02985
1817	0.02985
1818	0.02985
1819	0.02985
1820	0.02985
1821	0.02239
1822	0.02239
1823	0.02985
1824	0.02985
1825	0.02239
1826	0.02239
1827	0.02985
1828	0.02985
1829	0.02239
1830	0.02239
1831	0.02239
1832	0.02239
1833	0.02985
1834	0.02985
1835	0.02239
1836	0.02985
1837	0.02239
1838	0.02239
1839	0.02239
1840	0.02239
1841	0.02985
1842	0.02985
1843	0.02985
1844	0.02239
1845	0.02239
1846	0.02985
1847	0.02239
1848	0.02985
1849	0.02239
1850	0.02239
1851	0.02985
1852	0.02239
1853	0.02239
1854	0.02239
1855	0.02239
1856	0.02239
1857	0.01493
1858	0.01493
1859	0.00746
1860	0.01493
1861	0.00746
1862	0
1863	0.00746
1864	0.00746
1865	0.00746
1866	0
1867	0.00746
1868	0.01493
1869	0.01493
1870	0.02239
1871	0.02239
1872	0.02985
1873	0.02239
1874	0.02239
1875	0.02985
1876	0.02985
1877	0.02985
1878	0.02985
1879	0.02985
1880	0.02985
1881	0.02985
1882	0.02985
1883	0.02985
1884	0.02985
1885	0.02985
1886	0.02985
1887	0.02985
1888	0.02985
1889	0.02985
1890	0.02985
1891	0.02239
1892	0.02985
1893	0.02985
1894	0.02985
1895	0.02985
1896	0.02239
1897	0.02985
1898	0.02985
1899	0.02985
1900	0.02239
1901	0.02985
1902	0.03731
1903	0.02239
1904	0.02239
1905	0.02985
1906	0.02985
1907	0.02985
1908	0.02239
1909	0.02985
1910	0.02985
1911	0.02239
1912	0.02239
1913	0.02985
1914	0.02985
1915	0.02239
1916	0.02985
1917	0.02985
1918	0.02985
1919	0.02985
1920	0.02239
1921	0.02985
1922	0.02239
1923	0.02239
1924	0.02239
1925	0.02239
1926	0.02239
1927	0.00746
1928	0.00746
1929	0.00746
1930	0.00746
1931	0.00746
1932	0.00746
1933	0.00746
1934	0.00746
1935	0.00746
1936	0.00746
1937	0.01493
1938	0.02239
1939	0.02239
1940	0.02985
1941	0.02985
1942	0.02239
1943	0.02985
1944	0.02985
1945	0.02239
1946	0.02985
1947	0.02985
1948	0.02985
1949	0.02239
1950	0.02985
1951	0.02985
1952	0.02239
1953	0.02985
1954	0.02985
1955	0.02985
1956	0.02239
1957	0.02985
1958	0.02985
1959	0.02985
1960	0.02985
1961	0.02985
1962	0.02985
1963	0.02985
1964	0.02239
1965	0.02239
1966	0.02985
1967	0.02239
1968	0.02239
1969	0.02239
1970	0.02239
1971	0.02985
1972	0.02239
1973	0.02985
1974	0.02239
1975	0.02239
1976	0.02985
1977	0.02239
1978	0.02985
1979	0.02985
1980	0.02239
1981	0.02985
1982	0.02239
1983	0.02985
1984	0.02985
1985	0.02239
1986	0.02239
1987	0.02239
1988	0.02985
1989	0.02239
1990	0.02239
1991	0.02239
1992	0.02239
1993	0.02239
1994	0.01493
1995	0.01493
1996	0.00746
1997	0.00746
1998	0.00746
[truncated: 641,678+ more rows]

## Sheet: Fig. 6b
In-vitro aging duration (day)	Impedance
1	1736
2	1739
3	1727.06
4	1726.94
5	1725.92
6	1725.65
7	1725.14
8	1724.89
9	1724.31
10	1723.96
11	1723.55
12	1721.14
13	1719.48
14	1717.08
15	1716.48
16	1711.7
17	1709.97
18	1699.47
19	1701.65
20	1688
21	1685.98
22	1686.97
23	1679.65
24	1679.14
25	1679.14
26	1679
27	1678.97
28	1678.64
29	1678.46
30	1678.45

## Sheet: Fig. 6c
Au			PILC Cycle 1			PILC Cycle 1,000
Potential (V)	Current density (mA*cm-2)		Potential (V)	Current density (mA*cm-2)		Potential (V)	Current density (mA*cm-2)
-0.6003	-0.1313		-0.60011	-19.8157		-0.60042	-19.8466
-0.59937	-0.10454		-0.59965	-19.5588		-0.59943	-19.5485
-0.59816	-0.0848		-0.59847	-19.2197		-0.59822	-19.2197
-0.59692	-0.07232		-0.59723	-18.86		-0.59701	-18.8702
-0.59571	-0.06438		-0.59605	-18.5105		-0.59581	-18.5619
-0.5945	-0.05894		-0.59481	-18.1714		-0.59463	-18.2742
-0.59333	-0.05398		-0.5936	-17.8528		-0.59342	-18.0275
-0.59215	-0.05025		-0.5924	-17.524		-0.59224	-17.7501
-0.59091	-0.04674		-0.59119	-17.2157		-0.59103	-17.4726
-0.58973	-0.04353		-0.58998	-16.9073		-0.58982	-17.1745
-0.58855	-0.04065		-0.5888	-16.5682		-0.58868	-16.8971
-0.58738	-0.03831		-0.58762	-16.2702		-0.58747	-16.6504
-0.58614	-0.03578		-0.58642	-15.9824		-0.58623	-16.3524
-0.58496	-0.0341		-0.58521	-15.633		-0.58505	-16.1057
-0.58372	-0.03247		-0.584	-15.3555		-0.58384	-15.818
-0.58257	-0.03131		-0.58282	-15.0678		-0.5827	-15.5611
-0.58133	-0.02976		-0.58164	-14.7492		-0.58143	-15.2733
-0.58016	-0.02873		-0.58043	-14.4512		-0.58025	-15.0369
-0.52013	-0.01679		-0.57923	-14.1839		-0.57901	-14.7492
-0.51895	-0.01678		-0.57802	-13.9167		-0.57777	-14.5128
-0.51771	-0.01673		-0.57681	-13.6495		-0.57662	-14.2764
-0.51654	-0.01671		-0.5756	-13.3618		-0.57545	-14.0401
-0.51533	-0.01667		-0.57439	-13.0946		-0.57424	-13.7831
-0.51412	-0.01668		-0.57321	-12.8274		-0.57303	-13.5159
-0.51294	-0.01668		-0.57201	-12.5396		-0.57179	-13.2898
-0.5117	-0.01669		-0.5708	-12.2827		-0.57058	-13.074
-0.51049	-0.01672		-0.56959	-11.9949		-0.5694	-12.8479
-0.50931	-0.01669		-0.56841	-11.738		-0.56822	-12.591
-0.50814	-0.0167		-0.56717	-11.4811		-0.56702	-12.3752
-0.50693	-0.01667		-0.56599	-11.2242		-0.56581	-12.1183
-0.50575	-0.01663		-0.56482	-10.9878		-0.56463	-11.8819
-0.50454	-0.01661		-0.56364	-10.7412		-0.56342	-11.6764
-0.50336	-0.01662		-0.5624	-10.4842		-0.56221	-11.4503
-0.50216	-0.01662		-0.56122	-10.2479		-0.561	-11.2139
-0.50095	-0.01664		-0.56001	-9.99095		-0.55983	-11.0289
-0.49974	-0.01663		-0.5588	-9.75458		-0.55862	-10.7926
-0.49853	-0.01658		-0.5576	-9.51821		-0.55744	-10.6178
-0.49732	-0.01652		-0.55645	-9.28184		-0.55623	-10.3918
-0.49611	-0.01646		-0.55521	-9.05574		-0.55505	-10.1759
-0.4949	-0.01639		-0.55403	-8.81937		-0.55385	-9.94984
-0.49373	-0.0164		-0.55282	-8.57273		-0.55267	-9.7443
-0.49255	-0.01641		-0.55161	-8.35691		-0.55143	-9.52848
-0.49137	-0.01642		-0.55041	-8.14109		-0.55025	-9.35378
-0.49013	-0.01641		-0.54923	-7.90472		-0.54904	-9.16879
-0.48895	-0.01636		-0.54802	-7.68891		-0.54783	-8.9427
-0.48775	-0.01631		-0.54681	-7.48337		-0.54663	-8.75771
-0.48657	-0.01627		-0.5456	-7.26755		-0.54545	-8.59328
-0.48536	-0.01619		-0.54439	-7.06201		-0.54424	-8.36719
-0.48415	-0.01618		-0.54322	-6.85647		-0.54306	-8.1822
-0.48301	-0.01617		-0.54201	-6.63038		-0.54185	-7.98694
-0.48177	-0.01614		-0.5408	-6.42484		-0.54064	-7.81223
-0.48056	-0.01612		-0.53962	-6.2193		-0.53944	-7.60669
-0.47938	-0.01606		-0.53838	-6.00349		-0.5382	-7.42171
-0.47814	-0.01599		-0.5372	-5.8185		-0.53705	-7.26755
-0.47696	-0.01591		-0.536	-5.62324		-0.53584	-7.07229
-0.47575	-0.01583		-0.53479	-5.42798		-0.53463	-6.90786
-0.47451	-0.01576		-0.53364	-5.23272		-0.53342	-6.72287
-0.47337	-0.01575		-0.53243	-5.02718		-0.53222	-6.54817
-0.47219	-0.01574		-0.53119	-4.84219		-0.53104	-6.37346
-0.47095	-0.01571		-0.53002	-4.65721		-0.52986	-6.19875
-0.4698	-0.0157		-0.52881	-4.44139		-0.52862	-6.02404
-0.46856	-0.01564		-0.5276	-4.27696		-0.52744	-5.85961
-0.46736	-0.01554		-0.52639	-4.09197		-0.52627	-5.69518
-0.46615	-0.01545		-0.52521	-3.90699		-0.52503	-5.51019
-0.46497	-0.01537		-0.524	-3.73228		-0.52385	-5.34576
-0.46376	-0.01534		-0.52283	-3.53702		-0.52267	-5.18133
-0.46255	-0.0153		-0.52165	-3.37259		-0.52146	-5.00662
-0.46137	-0.01528		-0.52041	-3.1876		-0.52028	-4.85247
-0.46017	-0.01525		-0.51923	-3.00262		-0.51905	-4.67776
-0.45899	-0.01518		-0.51805	-2.83819		-0.51784	-4.53388
-0.45775	-0.01511		-0.51685	-2.66348		-0.51666	-4.37973
-0.45657	-0.01501		-0.51564	-2.48877		-0.51545	-4.20502
-0.45536	-0.01491		-0.51443	-2.32434		-0.51427	-4.04059
-0.45415	-0.01487		-0.51322	-2.15991		-0.5131	-3.90699
-0.45298	-0.01483		-0.51201	-1.97492		-0.51182	-3.722
-0.45177	-0.0148		-0.51083	-1.81049		-0.51065	-3.5884
-0.45053	-0.01477		-0.50966	-1.64606		-0.50944	-3.43425
-0.44941	-0.01472		-0.50845	-1.48163		-0.50826	-3.28009
-0.44817	-0.01464		-0.50724	-1.32747		-0.50708	-3.12594
-0.44696	-0.01453		-0.50603	-1.16304		-0.50587	-2.97179
-0.44576	-0.01443		-0.50485	-1.00889		-0.50467	-2.81763
-0.44455	-0.01435		-0.50364	-0.85473		-0.50352	-2.68403
-0.44337	-0.01432		-0.50247	-0.70058		-0.50228	-2.5196
-0.44216	-0.01426		-0.50126	-0.53615		-0.50107	-2.37572
-0.44098	-0.01424		-0.50005	-0.38199		-0.49986	-2.24212
-0.43978	-0.0142		-0.49887	-0.22784		-0.49865	-2.09824
-0.43857	-0.01411		-0.49763	-0.08396		-0.49748	-1.95437
-0.43733	-0.014		-0.49645	0.05992		-0.49627	-1.81049
-0.43615	-0.0139		-0.49531	0.20379		-0.49506	-1.66661
-0.43494	-0.01382		-0.49407	0.34767		-0.49388	-1.53301
-0.43373	-0.01377		-0.49289	0.5121		-0.4927	-1.39941
-0.43255	-0.01374		-0.49171	0.6457		-0.4915	-1.25553
-0.43132	-0.01368		-0.49047	0.78958		-0.49029	-1.13221
-0.43014	-0.01365		-0.48926	0.94373		-0.48908	-0.98833
-0.42893	-0.01356		-0.48806	1.07734		-0.48784	-0.85473
-0.42775	-0.0135		-0.48688	1.21094		-0.48669	-0.73141
-0.42654	-0.01338		-0.48567	1.35481		-0.48548	-0.58753
-0.42537	-0.01329		-0.48446	1.48841		-0.48428	-0.45393
-0.42416	-0.01325		-0.48328	1.62201		-0.48313	-0.33061
-0.42295	-0.01318		-0.48211	1.76589		-0.48189	-0.18673
-0.42174	-0.01312		-0.4809	1.89949		-0.48068	-0.07368
-0.42056	-0.01311		-0.47969	2.04337		-0.4795	0.05992
-0.41935	-0.01302		-0.47851	2.17697		-0.47829	0.18324
-0.41811	-0.01292		-0.47727	2.29002		-0.47709	0.30656
-0.41694	-0.01282		-0.47606	2.42362		-0.47588	0.44016
-0.41573	-0.01272		-0.47485	2.55722		-0.47467	0.56349
-0.41455	-0.01264		-0.47368	2.67026		-0.47349	0.68681
-0.41334	-0.01258		-0.47247	2.81414		-0.47228	0.82041
-0.41213	-0.01254		-0.47129	2.93746		-0.47104	0.93346
-0.41096	-0.01251		-0.47011	3.06079		-0.4699	1.0465
-0.40975	-0.01245		-0.46887	3.19439		-0.46869	1.16983
-0.40854	-0.01237		-0.4677	3.29716		-0.46748	1.28287
-0.4073	-0.01224		-0.46646	3.43076		-0.4663	1.4062
-0.40612	-0.01216		-0.46528	3.5438		-0.46512	1.52952
-0.40494	-0.01206		-0.46407	3.65685		-0.46388	1.65284
-0.40374	-0.01202		-0.46286	3.79045		-0.46271	1.76589
-0.40253	-0.01196		-0.46168	3.9035		-0.4615	1.87894
-0.40132	-0.01192		-0.46051	4.01654		-0.46029	1.99198
-0.40014	-0.01188		-0.45927	4.15015		-0.45908	2.10503
-0.39896	-0.01178		-0.45806	4.24264		-0.45787	2.21808
-0.39772	-0.01169		-0.45688	4.35568		-0.45673	2.33112
-0.39655	-0.01159		-0.45567	4.47901		-0.45549	2.44417
-0.39537	-0.01149		-0.45446	4.58178		-0.45431	2.54694
-0.39413	-0.01142		-0.45329	4.69482		-0.45313	2.65999
-0.39295	-0.01136		-0.45211	4.82842		-0.45189	2.78331
-0.39174	-0.0113		-0.45087	4.94147		-0.45068	2.8758
-0.39053	-0.01126		-0.44969	5.03396		-0.44947	2.98885
-0.38936	-0.0112		-0.44848	5.14701		-0.4483	3.09162
-0.38815	-0.0111		-0.44727	5.2395		-0.44712	3.19439
-0.38694	-0.011		-0.44607	5.35255		-0.44591	3.30743
-0.38573	-0.01089		-0.44483	5.4656		-0.4447	3.42048
-0.38455	-0.01081		-0.44365	5.55809		-0.44349	3.52325
-0.38338	-0.01076		-0.44247	5.67114		-0.44229	3.6363
-0.38217	-0.01069		-0.44126	5.7739		-0.44108	3.72879
-0.38099	-0.01065		-0.44005	5.87667		-0.43987	3.82128
-0.37975	-0.01059		-0.43885	6		-0.43869	3.93433
-0.37857	-0.0105		-0.43764	6.07194		-0.43748	4.02682
-0.37736	-0.0104		-0.43643	6.16443		-0.4363	4.11931
-0.37612	-0.01027		-0.43525	6.2672		-0.4351	4.23236
-0.37495	-0.01017		-0.43404	6.35969		-0.43392	4.33513
-0.37377	-0.01013		-0.43283	6.47274		-0.43271	4.41735
-0.37256	-0.01007		-0.43166	6.56523		-0.4315	4.52012
-0.37132	-0.00999		-0.43048	6.65772		-0.43029	4.61261
-0.37014	-0.00996		-0.42927	6.75022		-0.42912	4.71538
-0.36897	-0.00985		-0.42806	6.84271		-0.42788	4.81815
-0.36769	-0.00975		-0.42685	6.9352		-0.42673	4.89009
-0.36655	-0.00966		-0.42568	7.01742		-0.42549	5.01341
-0.36534	-0.00956		-0.42447	7.09963		-0.42434	5.11618
-0.36413	-0.00949		-0.42329	7.2024		-0.42313	5.19839
-0.36295	-0.00943		-0.42208	7.30517		-0.42189	5.30116
-0.36175	-0.00936		-0.42087	7.38739		-0.42069	5.38338
-0.36054	-0.00932		-0.41969	7.45933		-0.41948	5.47587
-0.35936	-0.00924		-0.41849	7.56209		-0.41827	5.56837
-0.35815	-0.00915		-0.41725	7.64431		-0.41709	5.65058
-0.35694	-0.00904		-0.41607	7.72653		-0.41588	5.74307
-0.35573	-0.00892		-0.41483	7.80874		-0.41471	5.83557
-0.35449	-0.00881		-0.41365	7.88068		-0.4135	5.92806
-0.35332	-0.00877		-0.41247	7.98345		-0.41226	6.02055
-0.35214	-0.00871		-0.41127	8.05539		-0.41108	6.09249
-0.35096	-0.00867		-0.41009	8.14788		-0.40987	6.17471
-0.34972	-0.00861		-0.40888	8.25065		-0.40866	6.2672
-0.34851	-0.00849		-0.40767	8.32259		-0.40748	6.34941
-0.3473	-0.0084		-0.40649	8.4048		-0.40631	6.43163
-0.3461	-0.00828		-0.40528	8.46647		-0.40507	6.52412
-0.34492	-0.00818		-0.40411	8.52813		-0.40389	6.60634
-0.34371	-0.00814		-0.40287	8.64118		-0.40268	6.69883
-0.34253	-0.00807		-0.40169	8.72339		-0.40147	6.78105
-0.34132	-0.00801		-0.40045	8.79533		-0.4003	6.85298
-0.34011	-0.00797		-0.39927	8.88782		-0.39909	6.9352
-0.33897	-0.00787		-0.3981	8.93921		-0.39788	7.01742
-0.33773	-0.00778		-0.39692	8.99059		-0.3967	7.08936
-0.33658	-0.00767		-0.39571	9.09336		-0.39546	7.19212
-0.33534	-0.00754		-0.39447	9.15502		-0.39425	7.26406
-0.3341	-0.00746		-0.39326	9.23724		-0.39307	7.336
-0.33296	-0.00741		-0.39208	9.32973		-0.39187	7.42849
-0.33172	-0.00735		-0.39087	9.38112		-0.39069	7.49016
-0.33051	-0.00729		-0.3897	9.46333		-0.38945	7.55182
-0.32936	-0.00724		-0.38849	9.53527		-0.38827	7.64431
-0.32815	-0.00714		-0.38728	9.59693		-0.38706	7.71625
-0.32694	-0.00703		-0.38607	9.65859		-0.38585	7.79846
-0.32574	-0.00691		-0.38489	9.73053		-0.38465	7.88068
-0.32453	-0.00679		-0.38369	9.78192		-0.38347	7.95262
-0.32335	-0.00676		-0.38248	9.87441		-0.38223	8.03483
-0.32214	-0.00668		-0.38127	9.93607		-0.38105	8.10677
-0.32096	-0.00664		-0.38006	9.99773		-0.37984	8.18899
-0.31975	-0.00657		-0.37885	10.0902		-0.37867	8.24037
-0.31855	-0.00646		-0.37767	10.1416		-0.37749	8.31231
-0.31731	-0.00635		-0.3765	10.2238		-0.37628	8.37397
-0.31613	-0.00624		-0.37529	10.2752		-0.3751	8.46647
-0.31492	-0.00612		-0.37408	10.3369		-0.37392	8.52813
-0.31371	-0.00607		-0.37284	10.3985		-0.37272	8.58979
-0.31253	-0.00601		-0.37169	10.4602		-0.37148	8.66173
-0.31133	-0.00594		-0.37042	10.5321		-0.37027	8.72339
-0.31012	-0.0059		-0.36928	10.6143		-0.36909	8.79533
-0.30891	-0.00578		-0.36807	10.6555		-0.36785	8.87755
-0.3077	-0.0057		-0.36686	10.7171		-0.36664	8.93921
-0.30652	-0.00559		-0.36568	10.7891		-0.36549	9.01115
-0.30531	-0.00546		-0.36447	10.8302		-0.36429	9.06253
-0.30411	-0.00539		-0.36326	10.8918		-0.36308	9.14475
-0.30293	-0.00533		-0.36212	10.9535		-0.36187	9.20641
-0.30172	-0.00526		-0.36088	11.0049		-0.36069	9.24752
-0.30054	-0.00523		-0.3597	11.0665		-0.35948	9.34001
-0.29933	-0.00515		-0.35846	11.1179		-0.35827	9.41195
-0.29809	-0.00505		-0.35728	11.1693		-0.35707	9.44278
-0.29692	-0.00494		-0.35607	11.2515		-0.35589	9.54555
-0.29571	-0.00483		-0.35487	11.3132		-0.35465	9.61749
-0.29453	-0.00471		-0.35369	11.344		-0.3535	9.63804
-0.29335	-0.00468		-0.35248	11.416		-0.35226	9.74081
-0.29214	-0.00461		-0.3513	11.4673		-0.35108	9.78192
-0.29097	-0.00455		-0.35009	11.529		-0.34988	9.84358
-0.28973	-0.00449		-0.34888	11.5804		-0.34867	9.91552
-0.28855	-0.00438		-0.34768	11.6215		-0.34746	9.9669
-0.28734	-0.00429		-0.34647	11.6831		-0.34628	10.008
-0.28613	-0.00416		-0.34526	11.7448		-0.34504	10.08
-0.28492	-0.00405		-0.34402	11.7859		-0.34386	10.1313
-0.28368	-0.00398		-0.34287	11.8373		-0.34269	10.2033
-0.28251	-0.00392		-0.34166	11.8887		-0.34148	10.2547
-0.28133	-0.00388		-0.34049	11.9401		-0.34027	10.3163
-0.28012	-0.00382		-0.33925	12.0017		-0.33906	10.3883
-0.27894	-0.00372		-0.3381	12.0428		-0.33782	10.4396
-0.2777	-0.00363		-0.33683	12.084		-0.33667	10.491
-0.27649	-0.0035		-0.33568	12.1353		-0.33547	10.5527
-0.27532	-0.00339		-0.33444	12.1765		-0.33426	10.6143
-0.27411	-0.00331		-0.33327	12.2278		-0.33311	10.676
-0.27293	-0.00325		-0.33206	12.2689		-0.3319	10.7171
-0.27172	-0.0032		-0.33088	12.3306		-0.33069	10.7479
-0.27054	-0.00316		-0.32967	12.3717		-0.32949	10.8096
-0.26934	-0.00308		-0.32849	12.4334		-0.32828	10.8816
-0.26813	-0.00299		-0.32729	12.4642		-0.32704	10.9329
-0.26692	-0.00287		-0.32605	12.5156		-0.32586	10.9843
-0.20627	-0.000177288		-0.32484	12.567		-0.32468	11.0357
-0.20506	-0.000141899		-0.32366	12.6081		-0.32347	11.0768
-0.20386	-0.000107642		-0.32248	12.6492		-0.32227	11.1487
-0.20268	-7.56483e-05		-0.32127	12.7006		-0.32103	11.2001
-0.2015	-4.48889e-05		-0.32003	12.7417		-0.31988	11.2618
-0.20029	-1.29979e-05		-0.31886	12.7931		-0.31864	11.2926
-0.19911	2.1362e-05		-0.31762	12.8445		-0.31743	11.3132
-0.19788	5.89111e-05		-0.31644	12.865		-0.31625	11.4057
-0.1967	9.80033e-05		-0.31523	12.9267		-0.31504	11.4673
-0.19549	0.00014049		-0.31405	12.9678		-0.31384	11.4982
-0.19428	0.000180817		-0.31284	13.0397		-0.31266	11.5701
-0.1931	0.000216		-0.31167	13.0603		-0.31145	11.6009
-0.19193	0.00025252		-0.31043	13.1116		-0.31027	11.6215
-0.19069	0.000289555		-0.30928	13.163		-0.30903	11.7243
-0.18948	0.000327207		-0.3081	13.1939		-0.30782	11.7551
-0.1883	0.000368665		-0.30689	13.2144		-0.30668	11.8168
-0.18709	0.000411358		-0.30565	13.2555		-0.30547	11.8476
-0.18591	0.000456108		-0.30448	13.2761		-0.30426	11.8887
-0.18467	0.000503225		-0.30327	13.3172		-0.30305	11.9401
-0.18347	0.000543654		-0.30209	13.3788		-0.30184	11.9709
-0.18229	0.000585524		-0.30088	13.3994		-0.30063	12.0223
-0.18111	0.000625851		-0.29971	13.4405		-0.29946	12.084
-0.17987	0.000666075		-0.2985	13.4919		-0.29825	12.1251
-0.17872	0.000709693		-0.29726	13.533		-0.29707	12.1662
-0.17748	0.000755164		-0.29608	13.5741		-0.29583	12.2278
-0.17631	0.000803206		-0.29484	13.6255		-0.29462	12.2792
-0.1751	0.000852483		-0.29369	13.6255		-0.29348	12.2998
-0.17386	0.000899805		-0.29248	13.6974		-0.29227	12.3717
-0.17268	0.000942292		-0.29128	13.7283		-0.29106	12.382
-0.1715	0.000984367		-0.2901	13.7591		-0.28985	12.4231
-0.17029	0.00103		-0.28886	13.831		-0.2887	12.4642
-0.16915	0.00107		-0.28765	13.831		-0.28746	12.5156
-0.16794	0.00112		-0.28644	13.8619		-0.28626	12.5567
-0.1667	0.00117		-0.28523	13.8824		-0.28505	12.5875
-0.16549	0.00122		-0.28406	13.9235		-0.28384	12.6595
-0.16428	0.00127		-0.28285	13.9544		-0.28266	12.6903
-0.16307	0.00132		-0.28167	14.016		-0.28145	12.7109
-0.1619	0.00136		-0.28043	14.0366		-0.28021	12.752
-0.16072	0.00141		-0.27925	14.088		-0.27904	12.8136
-0.15948	0.00145		-0.27804	14.0982		-0.2778	12.865
-0.15827	0.0015		-0.27684	14.1291		-0.27662	12.8753
-0.15706	0.00155		-0.27563	14.1907		-0.27544	12.9267
-0.15585	0.0016		-0.27445	14.2216		-0.27426	12.978
-0.15468	0.00166		-0.27324	14.2318		-0.27305	13.0294
-0.15347	0.0017		-0.27206	14.2832		-0.27185	13.0705
-0.15226	0.00175		-0.27082	14.3243		-0.27067	13.1014
-0.15108	0.0018		-0.26965	14.3552		-0.26946	13.1116
-0.14987	0.00184		-0.26847	14.3552		-0.26825	13.1733
-0.14866	0.00189		-0.26726	14.386		-0.26704	13.2041
-0.14746	0.00194		-0.26608	14.4271		-0.26583	13.2453
-0.14628	0.00199		-0.26484	14.4579		-0.26469	13.2761
-0.1451	0.00204		-0.26366	14.4477		-0.26348	13.3069
-0.14386	0.00209		-0.26246	14.5093		-0.26224	13.3377
-0.14268	0.00214		-0.26125	14.5196		-0.26109	13.3891
-0.14148	0.00219		-0.2601	14.5402		-0.25985	13.4405
-0.14027	0.00223		-0.25886	14.5813		-0.25864	13.4713
-0.13909	0.00228		-0.25768	14.6224		-0.25747	13.4713
-0.13791	0.00233		-0.25644	14.6532		-0.25629	13.5227
-0.13667	0.00238		-0.25527	14.684		-0.25508	13.5844
-0.13546	0.00244		-0.25409	14.7046		-0.2539	13.605
-0.13425	0.00249		-0.25288	14.7354		-0.25269	13.6563
-0.13305	0.00253		-0.25167	14.756		-0.25149	13.6974
-0.1319	0.00258		-0.25046	14.7662		-0.25031	13.6872
-0.13072	0.00263		-0.24929	14.8279		-0.24904	13.7386
-0.12948	0.00267		-0.24808	14.8279		-0.24786	13.7797
-0.12827	0.00272		-0.24687	14.869		-0.24668	13.7899
-0.1271	0.00277		-0.24569	14.8896		-0.24547	13.8208
-0.12589	0.00282		-0.24445	14.9512		-0.24427	13.8619
-0.12468	0.00288		-0.24327	14.9512		-0.24309	13.8927
-0.12347	0.00292		-0.24207	14.9923		-0.24188	13.9441
-0.12229	0.00297		-0.24086	15.0026		-0.24067	13.9544
-0.12112	0.00301		-0.23968	15.0232		-0.23946	13.9955
-0.11988	0.00306		-0.23844	15.0643		-0.23828	14.0058
-0.1187	0.00311		-0.23726	15.0848		-0.23708	14.0366
-0.11746	0.00316		-0.23608	15.1054		-0.2359	14.0674
-0.0574	0.00715		-0.23488	15.1157		-0.23469	14.1188
-0.05622	0.0072		-0.23367	15.1773		-0.23351	14.1394
-0.05505	0.00726		-0.23249	15.1979		-0.23227	14.1702
-0.05381	0.0073		-0.23128	15.2184		-0.23106	14.201
-0.05263	0.00729		-0.23007	15.2595		-0.22986	14.2318
-0.05145	0.00728		-0.22886	15.2801		-0.22868	14.2935
-0.05021	0.00729		-0.22762	15.2801		-0.22747	14.3141
-0.04903	0.0073		-0.22648	15.3109		-0.22629	14.3243
-0.04786	0.00735		-0.22527	15.3006		-0.22508	14.3654
-0.04665	0.00739		-0.22406	15.3109		-0.22387	14.4168
-0.04541	0.00748		-0.22288	15.352		-0.2227	14.4477
-0.04423	0.00751		-0.22167	15.3931		-0.22146	14.4785
-0.04305	0.00749		-0.22047	15.4034		-0.22028	14.4888
-0.04185	0.00751		-0.21926	15.424		-0.21907	14.4888
-0.04067	0.0075		-0.21808	15.4548		-0.21783	14.5299
-0.03943	0.0075		-0.21684	15.4959		-0.21665	14.5607
-0.03825	0.00755		-0.21566	15.4856		-0.21545	14.571
-0.03701	0.0076		-0.21445	15.537		-0.21427	14.6121
-0.03583	0.00766		-0.21328	15.5576		-0.21306	14.6532
-0.03466	0.00771		-0.21207	15.5473		-0.21185	14.6738
-0.03342	0.00773		-0.21086	15.5884		-0.21064	14.6738
-0.03224	0.00771		-0.20968	15.6398		-0.20947	14.7149
-0.031	0.00774		-0.20847	15.6603		-0.20826	14.7354
-0.02979	0.00773		-0.20723	15.6501		-0.20705	14.7662
-0.02858	0.00777		-0.20606	15.6398		-0.20587	14.7765
-0.0274	0.0078		-0.20485	15.6912		-0.20463	14.7971
-0.0262	0.00786		-0.20367	15.7117		-0.20348	14.8279
-0.02502	0.0079		-0.20252	15.7528		-0.20224	14.8896
-0.02381	0.00793		-0.20125	15.7528		-0.2011	14.941
-0.0226	0.00792		-0.20011	15.7631		-0.19989	14.9204
-0.02139	0.00793		-0.1989	15.8042		-0.19865	14.9512
-0.02018	0.00791		-0.19766	15.8145		-0.19747	14.9615
-0.01901	0.00792		-0.19645	15.8042		-0.19626	14.9923
-0.0178	0.00798		-0.19527	15.8659		-0.19509	15.0232
-0.01656	0.00804		-0.19406	15.8762		-0.19388	15.0232
-0.01538	0.00809		-0.19285	15.9173		-0.19267	15.0746
-0.0142	0.00812		-0.19165	15.9378		-0.19149	15.0848
-0.01299	0.00811		-0.19044	15.9584		-0.19025	15.1054
-0.01182	0.00811		-0.18923	15.9892		-0.18901	15.1465
-0.01061	0.0081		-0.18802	15.9892		-0.1878	15.167
-0.00943	0.00809		-0.18681	16.02		-0.18666	15.1876
-0.00819	0.00816		-0.18563	16.02		-0.18548	15.1979
-0.00698	0.00819		-0.18443	15.9995		-0.18424	15.2081
-0.00577	0.00827		-0.18325	16.0303		-0.18309	15.2081
-0.0046	0.0083		-0.18207	16.0611		-0.18185	15.2801
-0.00339	0.00832		-0.18086	16.092		-0.18068	15.3006
-0.00218	0.0083		-0.17968	16.0714		-0.17947	15.3212
-0.001	0.00831		-0.17845	16.1023		-0.17823	15.3315
0.000206593	0.0083		-0.17724	16.0714		-0.17705	15.3726
0.00142	0.00831		-0.17609	16.1023		-0.17587	15.3829
0.00262	0.00836		-0.17485	16.1331		-0.1746	15.4548
0.0038	0.00841		-0.17364	16.1331		-0.17346	15.4445
0.00498	0.00846		-0.17246	16.1742		-0.17222	15.4651
0.00619	0.0085		-0.17126	16.1845		-0.17104	15.4651
0.0074	0.00849		-0.17008	16.1947		-0.16983	15.4959
0.0086	0.00851		-0.16887	16.2461		-0.16865	15.4959
0.00981	0.0085		-0.16766	16.2564		-0.16747	15.537
0.01099	0.00849		-0.16645	16.2769		-0.16624	15.5473
0.0122	0.00857		-0.16524	16.2667		-0.16503	15.5884
0.01341	0.00861		-0.16404	16.2769		-0.16385	15.609
0.01462	0.00867		-0.16286	16.2975		-0.16264	15.6501
0.01583	0.00872		-0.16162	16.3181		-0.1614	15.6706
0.017	0.00869		-0.16044	16.2975		-0.16022	15.6295
0.01818	0.00869		-0.15923	16.3386		-0.15901	15.7014
0.01939	0.00869		-0.15805	16.3592		-0.15781	15.7425
0.0206	0.00869		-0.15678	16.3695		-0.1566	15.7323
0.02181	0.00875		-0.15558	16.3386		-0.15542	15.7734
0.02301	0.00878		-0.1544	16.3592		-0.15424	15.7734
0.02422	0.00886		-0.15319	16.3695		-0.15303	15.8145
0.0254	0.00892		-0.15201	16.39		-0.15183	15.8248
0.02664	0.00894		-0.15083	16.4414		-0.15062	15.8042
0.02776	0.00891		-0.14963	16.4208		-0.14941	15.835
0.029	0.00892		-0.14845	16.4311		-0.1482	15.8659
0.0302	0.00892		-0.14721	16.4722		-0.14702	15.8864
0.03138	0.00893		-0.14603	16.4722		-0.14581	15.8762
0.03262	0.00901		-0.14482	16.4928		-0.14464	15.9275
0.0338	0.00907		-0.14361	16.5031		-0.14346	15.9275
0.03501	0.00913		-0.14244	16.5031		-0.14225	15.9687
0.03625	0.00917		-0.14123	16.5133		-0.14107	15.9584
0.03742	0.00914		-0.14005	16.5133		-0.13986	15.9789
0.03863	0.00916		-0.13887	16.5339		-0.13866	16.0406
0.03984	0.00916		-0.13763	16.5339		-0.13745	16.0509
0.04105	0.00917		-0.13645	16.5441		-0.13624	16.092
0.04226	0.00926		-0.13528	16.575		-0.13506	16.1023
0.04344	0.00928		-0.13404	16.5544		-0.13385	16.1228
0.04464	0.00935		-0.13286	16.5853		-0.13264	16.1125
0.04585	0.00942		-0.13165	16.6264		-0.13143	16.1228
0.04703	0.0094		-0.13044	16.6058		-0.13026	16.1228
0.04821	0.00939		-0.12927	16.6161		-0.12905	16.1434
0.04942	0.0094		-0.12806	16.6058		-0.12787	16.1639
0.05063	0.00941		-0.12685	16.6058		-0.12666	16.1742
0.0518	0.00948		-0.12564	16.6264		-0.12545	16.1742
0.05307	0.00954		-0.12443	16.6675		-0.12421	16.205
0.05422	0.0096		-0.12322	16.6572		-0.12304	16.2564
0.05546	0.00968		-0.12205	16.6572		-0.12183	16.2975
0.05667	0.00969		-0.12084	16.688		-0.12065	16.2872
0.05782	0.0097		-0.11966	16.688		-0.11944	16.3181
0.05905	0.00971		-0.11842	16.6675		-0.11823	16.2975
0.06026	0.0097		-0.11724	16.688		-0.11706	16.3283
0.06144	0.00972		-0.11603	16.6983		-0.11585	16.3489
0.06265	0.0098		-0.11482	16.7394		-0.11464	16.3797
0.06386	0.00988		-0.11362	16.7394		-0.11346	16.39
0.06504	0.00993		-0.11244	16.7703		-0.11222	16.3797
0.06628	0.01		-0.11123	16.7394		-0.11104	16.4003
0.06742	0.00996		-0.11008	16.76		-0.10984	16.4311
0.06866	0.00999		-0.10884	16.7703		-0.10863	16.4208
0.06987	0.01002		-0.10764	16.7805		-0.10745	16.4311
0.07105	0.01		-0.10646	16.7908		-0.10627	16.4619
0.07229	0.01013		-0.10522	16.7908		-0.10506	16.4619
0.07346	0.01017		-0.10404	16.7908		-0.10385	16.4722
0.07467	0.01024		-0.10283	16.7908		-0.10265	16.5236
0.07588	0.0103		-0.10165	16.8011		-0.10144	16.5031
0.07709	0.01031		-0.10041	16.8422		-0.1002	16.5339
0.07827	0.01032		-0.09924	16.8422		-0.09902	16.5441
0.07948	0.01033		-0.09803	16.8422		-0.09781	16.575
0.08065	0.01033		-0.09685	16.8319		-0.09663	16.5339
0.08183	0.01038		-0.09564	16.8525		-0.09543	16.575
0.08304	0.01045		-0.0944	16.8833		-0.09425	16.5853
0.08425	0.01054		-0.09319	16.8627		-0.09304	16.6264
0.08543	0.01061		-0.09205	16.8525		-0.09177	16.6366
0.08663	0.01064		-0.09081	16.8627		-0.09062	16.6366
0.08784	0.01065		-0.08963	16.873		-0.08941	16.6675
0.08905	0.01067		-0.08842	16.9141		-0.08821	16.6778
0.09026	0.01069		-0.08718	16.8936		-0.087	16.6675
0.09144	0.01072		-0.086	16.8936		-0.08579	16.6983
0.09265	0.01082		-0.08477	16.9141		-0.08464	16.7086
0.09382	0.01088		-0.08362	16.945		-0.08343	16.7394
0.09503	0.01098		-0.08241	16.945		-0.08222	16.76
0.09627	0.01106		-0.0812	16.945		-0.08102	16.7497
0.09748	0.01103		-0.08002	16.9655		-0.07981	16.76
0.09869	0.0111		-0.07882	17.0272		-0.0786	16.7805
0.09987	0.0111		-0.07761	16.9552		-0.07742	16.76
0.10108	0.01112		-0.07643	16.9655		-0.07621	16.7805
0.10228	0.01123		-0.07519	17.0066		-0.075	16.8114
0.10349	0.01126		-0.07401	16.9861		-0.07386	16.7908
0.1047	0.01136		-0.07283	17.0066		-0.07265	16.8114
0.10588	0.01144		-0.07159	17.0169		-0.07141	16.8627
0.10709	0.01145		-0.07042	16.9963		-0.07023	16.8422
0.10827	0.01147		-0.06918	17.0066		-0.06899	16.8525
0.10947	0.01151		-0.068	16.9861		-0.06775	16.8525
0.11068	0.01153		-0.06679	17.0169		-0.06661	16.8422
0.11189	0.0116		-0.06558	17.0066		-0.06543	16.8627
0.1131	0.01168		-0.06441	16.9963		-0.06425	16.873
0.11428	0.01176		-0.06317	17.0169		-0.06301	16.9038
0.11549	0.01187		-0.06196	17.0169		-0.0618	16.9347
0.11669	0.01192		-0.06075	16.9861		-0.06056	16.945
0.1179	0.01193		-0.05957	17.0066		-0.05939	16.9758
0.11908	0.01197		-0.05833	17.0683		-0.05818	16.9758
0.12029	0.01198		-0.05715	17.0272		-0.05697	16.9655
0.12147	0.01203		-0.05598	17.058		-0.05576	16.9655
0.12271	0.01215		-0.05477	17.058		-0.05458	16.9758
0.12388	0.01221		-0.05359	17.0374		-0.0534	16.9963
0.12506	0.0123		-0.05238	17.0477		-0.05216	17.0066
0.12627	0.01238		-0.05117	17.0272		-0.05102	16.9758
0.12748	0.01236		-0.05	17.0477		-0.04981	16.9861
0.12869	0.01246		-0.04879	17.0683		-0.0486	16.9963
0.1299	0.01249		-0.04758	17.058		-0.04739	16.9655
0.13107	0.0125		-0.04637	17.0786		-0.04618	17.0169
0.13228	0.01265		-0.04516	17.058		-0.04501	17.0272
0.13352	0.01272		-0.04398	17.0169		-0.0438	17.0477
0.13473	0.01282		-0.04281	17.058		-0.04262	17.058
0.13591	0.01292		-0.04163	17.0683		-0.04141	17.0888
0.13712	0.01293		-0.04042	17.0786		-0.0402	17.0991
0.13829	0.01295		-0.03918	17.0683		-0.03899	17.0991
0.13947	0.013		-0.03797	17.0786		-0.03779	17.0888
0.14068	0.01301		-0.03679	17.0786		-0.03661	17.0888
0.14192	0.01313		-0.03559	17.1094		-0.0354	17.1094
0.14313	0.01321		-0.03438	17.0888		-0.03419	17.1094
0.14427	0.01329		-0.03317	17.1094		-0.03301	17.1197
0.14548	0.01341		-0.03199	17.1094		-0.03174	17.1299
0.14669	0.01348		-0.03075	17.1094		-0.03057	17.1197
0.14787	0.01349		-0.02954	17.1299		-0.02936	17.1402
0.14911	0.01356		-0.02837	17.1299		-0.02818	17.1299
0.15032	0.01359		-0.02716	17.1197		-0.02697	17.1402
0.15146	0.01363		-0.02598	17.1608		-0.02576	17.1608
0.1527	0.01378		-0.02471	17.1711		-0.02458	17.1608
0.15391	0.01387		-0.02356	17.1505		-0.02341	17.1711
0.15506	0.01395		-0.02235	17.1505		-0.02217	17.2019
0.15633	0.0141		-0.02118	17.1505		-0.02099	17.2224
0.15751	0.0141		-0.01997	17.1299		-0.01975	17.2122
0.15872	0.01418		-0.01876	17.1608		-0.01857	17.243
0.15995	0.01425		-0.01755	17.1197		-0.01736	17.2224
0.16113	0.01427		-0.01637	17.1299		-0.01622	17.2327
0.16234	0.01442		-0.01513	17.1402		-0.01501	17.2327
0.16355	0.0145		-0.01396	17.1402		-0.01383	17.2327
0.16473	0.0146		-0.01278	17.1505		-0.01262	17.2533
0.16594	0.01471		-0.01157	17.1711		-0.01141	17.243
0.16711	0.01476		-0.01039	17.1608		-0.01021	17.243
0.16832	0.01481		-0.00915	17.1813		-0.00897	17.243
0.1695	0.01483		-0.00797	17.1608		-0.00779	17.2224
0.17071	0.01486		-0.00673	17.2019		-0.00658	17.2327
0.17195	0.01499		-0.00559	17.1608		-0.0054	17.2533
0.17316	0.01511		-0.00435	17.1608		-0.00422	17.2635
0.17433	0.01522		-0.00314	17.1711		-0.00302	17.2738
0.17551	0.01533		-0.00199	17.1711		-0.00178	17.2841
0.17672	0.0154		-0.000723077	17.1813		-0.000568132	17.243
0.1779	0.01542		0.000454506	17.1916		0.00064044	17.2841
0.17911	0.0155		0.00166	17.1711		0.00185	17.2841
0.18031	0.01554		0.00287	17.1813		0.00303	17.2635
0.18149	0.0156		0.00402	17.1813		0.00427	17.2533
0.18273	0.0158		0.00526	17.1608		0.00541	17.2841
0.18394	0.01586		0.00644	17.1505		0.00662	17.2944
0.18512	0.01601		0.00761	17.1711		0.00783	17.3149
0.18636	0.01612		0.00885	17.1711		0.00901	17.3355
0.1875	0.01611		0.01	17.1505		0.01022	17.3355
0.18871	0.01621		0.01124	17.1402		0.01142	17.3355
0.18992	0.01626		0.01242	17.1608		0.0126	17.3046
0.19113	0.0163		0.01366	17.1402		0.01381	17.3663
0.19234	0.01648		0.01486	17.1505		0.01502	17.3766
0.19352	0.01653		0.01601	17.1299		0.0162	17.3458
0.19472	0.01668		0.01722	17.1916		0.01744	17.3766
0.19593	0.01679		0.01843	17.1608		0.01861	17.3766
0.19714	0.01688		0.01964	17.1711		0.01982	17.3663
0.19835	0.01695		0.02085	17.1813		0.02103	17.3766
0.19956	0.017		0.02202	17.1711		0.02227	17.3869
0.20074	0.01704		0.02323	17.1813		0.02345	17.3971
0.20195	0.01716		0.02444	17.1608		0.02463	17.4074
0.20318	0.0173		0.02562	17.1813		0.02583	17.3869
0.20436	0.01742		0.02683	17.2019		0.02698	17.4485
0.20557	0.01755		0.028	17.2327		0.02822	17.428
0.20678	0.01765		0.02921	17.2224		0.0294	17.4074
0.20793	0.0176		0.03042	17.2224		0.03061	17.356
0.20917	0.01772		0.03166	17.2224		0.03182	17.428
0.21037	0.01778		0.03287	17.2224		0.03299	17.3971
0.21155	0.01785		0.03405	17.2019		0.03423	17.4074
0.21276	0.01802		0.03522	17.1813		0.03544	17.428
0.21397	0.01811		0.0364	17.1711		0.03665	17.428
0.21515	0.01825		0.03761	17.2019		0.03783	17.4485
0.21639	0.01838		0.03882	17.2122		0.03904	17.3971
0.21756	0.0184		0.04	17.2224		0.04024	17.4177
0.21877	0.01851		0.04121	17.2019		0.04145	17.428
0.21998	0.01855		0.04244	17.2224		0.04263	17.4177
0.22116	0.01858		0.04362	17.2122		0.04384	17.3766
0.2224	0.01876		0.04483	17.2224		0.04502	17.3971
0.22364	0.01886		0.04604	17.2019		0.04623	17.4074
0.22481	0.019		0.04725	17.2224		0.0474	17.4074
0.22602	0.01913		0.04843	17.2533		0.04864	17.428
0.2272	0.01917		0.04967	17.2533		0.04982	17.4383
0.22838	0.01921		0.05087	17.2327		0.05103	17.4588
0.22959	0.01925		0.05205	17.2327		0.05227	17.428
0.2308	0.01933		0.05323	17.2224		0.05348	17.4177
0.23197	0.01938		0.05447	17.2224		0.05469	17.4485
0.23318	0.01955		0.05565	17.2327		0.05586	17.428
0.23439	0.01966		0.05682	17.2533		0.05704	17.4588
0.23557	0.01979		0.05803	17.2635		0.05825	17.4485
0.23678	0.01988		0.05927	17.2533		0.05946	17.4794
0.23799	0.01989		0.06048	17.2738		0.06064	17.4485
0.23919	0.01997		0.06166	17.2841		0.06187	17.4588
0.2404	0.02006		0.06287	17.2635		0.06302	17.4383
0.24158	0.02009		0.06407	17.2533		0.06426	17.428
0.24279	0.02028		0.06531	17.2841		0.06547	17.428
0.24397	0.02031		0.06649	17.2841		0.06665	17.4485
0.24517	0.02049		0.06767	17.2944		0.06786	17.4896
0.24641	0.02064		0.06888	17.2738		0.06906	17.4794
0.24759	0.02059		0.07006	17.2635		0.07027	17.4588
0.2488	0.02068		0.0713	17.2635		0.07145	17.4588
0.24998	0.02072		0.0725	17.243		0.07266	17.428
0.25116	0.02073		0.07368	17.243		0.07387	17.4383
0.2524	0.02089		0.07489	17.2533		0.07508	17.4691
0.2536	0.02099		0.07607	17.2738		0.07625	17.4794
0.25478	0.02109		0.07725	17.2841		0.07743	17.4691
0.25599	0.02124		0.07845	17.2841		0.07864	17.4691
0.2572	0.02129		0.07966	17.2635		0.07985	17.4485
0.25835	0.02129		0.08087	17.2738		0.08103	17.4383
0.25955	0.02135		0.08208	17.2533		0.08227	17.4485
0.26079	0.02142		0.08326	17.243		0.08347	17.4485
0.262	0.02148		0.08447	17.2841		0.08468	17.4896
0.26321	0.0216		0.08567	17.243		0.08589	17.5102
0.26439	0.0217		0.08685	17.2533		0.08707	17.541
0.2656	0.02182		0.08803	17.2533		0.08831	17.541
0.26677	0.02188		0.08927	17.243		0.08952	17.5205
0.26795	0.02186		0.09045	17.2635		0.09069	17.4896
0.26919	0.02198		0.09169	17.2533		0.09187	17.5205
0.27043	0.02201		0.09289	17.2533		0.09305	17.5205
0.27161	0.02205		0.09407	17.2738		0.09429	17.541
0.27282	0.02223		0.09531	17.2738		0.0955	17.5513
0.27399	0.02225		0.09652	17.2327		0.09671	17.4999
0.27517	0.02232		0.0977	17.2738		0.09791	17.5307
0.27641	0.02246		0.09897	17.2841		0.09909	17.5205
0.27759	0.02245		0.10005	17.2533		0.10027	17.5307
0.27883	0.02252		0.10129	17.2841		0.10151	17.5307
0.28001	0.0225		0.10253	17.2635		0.10272	17.541
0.28118	0.02252		0.10368	17.2635		0.10393	17.5102
0.28239	0.02262		0.10489	17.2841		0.1051	17.5307
0.2836	0.02269		0.10607	17.2635		0.10628	17.4999
0.28484	0.02286		0.10727	17.2635		0.10749	17.5307
0.28602	0.02292		0.10848	17.2738		0.1087	17.5307
0.28723	0.02298		0.10969	17.2533		0.10994	17.5205
0.2884	0.02293		0.11093	17.2738		0.11112	17.5616
0.28961	0.02297		0.11211	17.2635		0.11229	17.541
0.29079	0.02295		0.11332	17.2841		0.11347	17.5205
0.292	0.023		0.11453	17.3046		0.11471	17.5307
0.29324	0.02315		0.11567	17.2738		0.11589	17.541
0.29445	0.02321		0.11688	17.2944		0.11707	17.5102
0.29566	0.0233		0.11809	17.2944		0.11831	17.5513
0.29683	0.02334		0.1193	17.2635		0.11951	17.5102
0.29801	0.02324		0.12044	17.2635		0.12072	17.5205
0.29922	0.02329		0.12168	17.2533		0.12193	17.5307
0.30043	0.0233		0.12292	17.2635		0.12311	17.4999
0.30164	0.02332		0.12407	17.2533		0.12429	17.4691
0.30281	0.02344		0.12528	17.243		0.1255	17.4999
0.30402	0.0234		0.12646	17.2533		0.1267	17.5205
0.3052	0.0235		0.1277	17.2738		0.12791	17.5307
0.30644	0.0236		0.1289	17.2944		0.12912	17.5102
0.30762	0.02356		0.13008	17.2944		0.13033	17.5205
0.30883	0.02356		0.13129	17.2635		0.13151	17.5205
0.31003	0.02359		0.1325	17.2635		0.13272	17.5102
0.31121	0.02354		0.13371	17.2635		0.13392	17.5307
0.31245	0.0236		0.13492	17.243		0.1351	17.5205
0.31363	0.02363		0.13606	17.2635		0.13631	17.4691
0.31481	0.0237		0.13727	17.2533		0.13749	17.5205
0.31602	0.02377		0.13845	17.2635		0.1387	17.5307
0.31719	0.02374		0.13966	17.2635		0.13987	17.541
0.3184	0.02371		0.1409	17.2738		0.14111	17.5513
0.31961	0.02374		0.14207	17.2738		0.14232	17.5513
0.32085	0.02372		0.14328	17.243		0.1435	17.5307
0.32206	0.02375		0.14446	17.243		0.14471	17.541
0.32327	0.02386		0.14567	17.2533		0.14585	17.5205
0.32444	0.02384		0.14685	17.243		0.14706	17.5513
0.32562	0.02389		0.14806	17.2944		0.14827	17.5513
0.32686	0.02392		0.14926	17.2635		0.14945	17.5616
0.32804	0.0238		0.15047	17.2738		0.15069	17.541
0.32922	0.02384		0.15165	17.2738		0.15187	17.5307
0.33043	0.02382		0.15289	17.2738		0.15308	17.5102
0.3316	0.02379		0.15407	17.2841		0.15425	17.541
0.33287	0.02395		0.15531	17.2635		0.15549	17.5513
0.33405	0.02392		0.15645	17.243		0.15664	17.5307
0.33523	0.02395		0.15769	17.2841		0.15785	17.5719
0.33644	0.02405		0.1589	17.243		0.15906	17.5307
0.33765	0.024		0.16011	17.243		0.1603	17.5924
0.33882	0.02399		0.16129	17.2533		0.1615	17.5616
0.34003	0.02396		0.1625	17.243		0.16265	17.5616
0.34121	0.02388		0.1637	17.2327		0.16389	17.5924
0.34245	0.02396		0.16494	17.243		0.1651	17.5821
0.34363	0.02403		0.16612	17.2224		0.16628	17.5821
0.34484	0.02408		0.16727	17.2122		0.16749	17.5821
0.34604	0.0241		0.16851	17.2327		0.16872	17.5821
0.34722	0.02411		0.16972	17.243		0.16987	17.5513
0.34846	0.02408		0.17086	17.2327		0.17111	17.5616
0.34964	0.02409		0.1721	17.2122		0.17235	17.541
0.35085	0.02404		0.17334	17.2224		0.1735	17.541
0.35206	0.02405		0.17455	17.2533		0.17471	17.5205
0.35326	0.02412		0.1757	17.2122		0.17588	17.5719
0.35444	0.0241		0.17687	17.2327		0.17709	17.541
0.35568	0.0242		0.17808	17.243		0.1783	17.5821
0.35686	0.0242		0.17929	17.243		0.17948	17.5719
0.35804	0.02409		0.1805	17.2533		0.18069	17.5821
0.35925	0.02416		0.18174	17.2635		0.1819	17.5719
0.36048	0.02412		0.18289	17.243		0.18307	17.5719
0.36166	0.0241		0.1841	17.243		0.18431	17.5924
0.36287	0.0242		0.1853	17.2224		0.18549	17.5924
0.36405	0.02413		0.18651	17.2327		0.18667	17.5821
0.36526	0.02418		0.18769	17.2327		0.18788	17.613
0.3665	0.02428		0.18887	17.243		0.18908	17.5616
0.36764	0.02424		0.19008	17.2224		0.19032	17.5821
0.36885	0.0242		0.19128	17.2533		0.1915	17.6232
0.37006	0.02416		0.19252	17.2224		0.19271	17.5821
0.37124	0.02412		0.1937	17.2224		0.19392	17.5616
0.37248	0.02417		0.19494	17.243		0.19513	17.5821
0.37369	0.0242		0.19609	17.2122		0.19631	17.6027
0.37489	0.02426		0.1973	17.2019		0.19751	17.6027
0.37607	0.02426		0.19851	17.2019		0.19869	17.5821
0.37725	0.02421		0.19971	17.2224		0.1999	17.5205
0.37843	0.02412		0.20092	17.2224		0.20111	17.5513
0.37961	0.02411		0.20216	17.2122		0.20235	17.541
0.38084	0.0241		0.20334	17.2122		0.20353	17.5719
0.38205	0.02414		0.20455	17.243		0.20473	17.5205
0.38326	0.02423		0.20576	17.2224		0.20591	17.5513
0.38447	0.0242		0.20693	17.2327		0.20712	17.5513
0.38568	0.02426		0.20814	17.2327		0.20836	17.5719
0.38683	0.02422		0.20932	17.1916		0.20957	17.5719
0.38807	0.02415		0.21056	17.2327		0.21075	17.5513
0.38927	0.02418		0.21174	17.2327		0.21195	17.5513
0.39048	0.02414		0.21295	17.2019		0.2131	17.5307
0.39169	0.02409		0.21415	17.2019		0.21434	17.5513
0.3929	0.02416		0.21539	17.2122		0.21552	17.5616
0.39408	0.02412		0.21657	17.2224		0.21673	17.5513
0.39529	0.02415		0.21772	17.2019		0.21797	17.6027
0.39649	0.02416		0.21893	17.2224		0.21914	17.5513
0.39767	0.02411		0.2201	17.1813		0.22038	17.5513
0.39885	0.02403		0.22134	17.2019		0.22153	17.5719
0.40006	0.02401		0.22252	17.1813		0.22274	17.5513
0.40127	0.02395		0.22373	17.1711		0.22392	17.5102
0.40247	0.02398		0.22497	17.2019		0.22512	17.541
0.40368	0.02398		0.22615	17.1608		0.22636	17.5205
0.40489	0.02403		0.22736	17.1813		0.22754	17.5616
0.40607	0.02404		0.22856	17.1813		0.22875	17.541
0.40728	0.02401		0.22974	17.1402		0.22996	17.5307
0.40849	0.02394		0.23095	17.1402		0.23114	17.5205
0.40966	0.02394		0.23216	17.1813		0.23238	17.4999
0.41084	0.02382		0.2334	17.1813		0.23355	17.5307
0.41205	0.02377		0.23458	17.1608		0.23476	17.541
0.41329	0.02388		0.23575	17.1402		0.23597	17.541
0.4145	0.02383		0.23693	17.1505		0.23715	17.5307
0.41571	0.02391		0.23817	17.1505		0.23836	17.5616
0.41688	0.02389		0.23935	17.1608		0.23953	17.5513
0.41806	0.02376		0.24056	17.1608		0.24081	17.5307
0.41927	0.02376		0.24173	17.1299		0.24198	17.5205
0.42051	0.02372		0.24297	17.1197		0.24316	17.5307
0.42169	0.02367		0.24415	17.1402		0.24437	17.541
0.42293	0.02373		0.24536	17.1094		0.24558	17.541
0.42411	0.02367		0.24657	17.0991		0.24676	17.541
0.42531	0.02371		0.24775	17.1299		0.24796	17.5616
0.42652	0.02373		0.24896	17.1299		0.24914	17.541
0.4277	0.02367		0.2501	17.1197		0.25035	17.4896
0.42894	0.02363		0.25134	17.1813		0.25156	17.5205
0.43009	0.02354		0.25258	17.1299		0.25274	17.5102
0.43133	0.02352		0.25379	17.1197		0.25398	17.5307
0.43253	0.02354		0.25497	17.0991		0.25515	17.5102
0.43374	0.02358		0.25614	17.1094		0.25633	17.4896
0.43492	0.02357		0.25735	17.1197		0.25751	17.5102
0.4361	0.02357		0.25853	17.1197		0.25875	17.5102
0.43731	0.02355		0.25974	17.1402		0.25996	17.4588
0.43845	0.02344		0.26098	17.1505		0.26117	17.4485
0.43966	0.02343		0.26222	17.1197		0.26234	17.4588
0.44087	0.02338		0.26337	17.0991		0.26355	17.4588
0.44211	0.02338		0.2646	17.0991		0.26473	17.4794
0.44332	0.02349		0.26578	17.0683		0.26594	17.5102
0.4445	0.02341		0.26696	17.0888		0.26715	17.4999
0.44574	0.02348		0.26817	17.0786		0.26832	17.5102
0.44694	0.0235		0.26938	17.0888		0.26953	17.5307
0.44812	0.02344		0.27055	17.1094		0.27071	17.5205
0.4493	0.02341		0.27176	17.0888		0.27192	17.5205
0.45051	0.02335		0.27294	17.058		0.27313	17.5102
0.45172	0.02332		0.27412	17.0786		0.27434	17.5307
0.45296	0.0234		0.27533	17.0786		0.27554	17.4999
0.45413	0.02338		0.2765	17.058		0.27675	17.4794
0.45531	0.02339		0.27774	17.0374		0.27796	17.4896
0.45652	0.02342		0.27895	17.058		0.27914	17.5102
0.4577	0.02337		0.2801	17.0786		0.28038	17.4691
0.45891	0.02334		0.28134	17.0683		0.28152	17.4999
0.46011	0.02331		0.28252	17.0374		0.28273	17.4794
0.46129	0.02327		0.28376	17.0374		0.28394	17.5102
0.46253	0.02331		0.28496	17.0477		0.28512	17.4999
0.46371	0.02333		0.28617	17.0272		0.28633	17.5205
0.46492	0.02336		0.28738	17.0374		0.28757	17.5513
0.46613	0.02338		0.28856	17.0477		0.28875	17.5513
0.4673	0.02336		0.28974	17.0477		0.28995	17.4999
0.46848	0.02326		0.29095	17.058		0.29113	17.4999
0.46966	0.02329		0.29219	17.0374		0.29234	17.5102
0.4709	0.02329		0.29336	17.0169		0.29358	17.4691
0.47214	0.02329		0.2946	17.0374		0.29479	17.4691
0.47335	0.02337		0.29575	17.0272		0.29597	17.4588
0.47449	0.02332		0.29696	17.0272		0.29717	17.5102
0.47567	0.02337		0.29817	17.0066		0.29838	17.4999
0.47691	0.02341		0.29937	17.0066		0.29956	17.4691
0.47815	0.02338		0.30058	17.0272		0.30077	17.4999
0.47936	0.02337		0.30179	17.0272		0.30198	17.4999
0.48054	0.02335		0.303	17.0169		0.30316	17.4485
0.48171	0.02329		0.30415	17.0169		0.30436	17.4896
0.48295	0.02333		0.30539	16.9963		0.30557	17.428
0.48413	0.02332		0.30656	16.9655		0.30678	17.4383
0.48537	0.02341		0.30777	16.9861		0.30796	17.4691
0.48655	0.02343		0.30901	16.9655		0.30914	17.4383
0.48773	0.02339		0.31016	16.9861		0.31038	17.428
0.48893	0.02338		0.31137	17.0066		0.31158	17.4074
0.49014	0.02336		0.31258	16.9758		0.31276	17.428
0.49132	0.02331		0.31378	16.9758		0.31397	17.4383
0.49256	0.02334		0.31502	16.9655		0.31512	17.4485
0.49377	0.0234		0.31617	16.9347		0.31633	17.4074
0.49498	0.02346		0.31738	16.9655		0.3175	17.4383
0.49619	0.0235		0.31865	16.9963		0.31877	17.4794
0.49736	0.0235		0.3198	16.9552		0.31995	17.4794
0.49857	0.02342		0.321	16.9552		0.32116	17.4691
0.49975	0.02343		0.32221	16.945		0.3224	17.4896
0.50096	0.02339		0.32345	16.9655		0.32358	17.4588
0.50217	0.02339		0.32466	16.9655		0.32475	17.4588
0.50338	0.02346		0.32584	16.9655		0.32596	17.4074
0.50458	0.02346		0.32702	16.9655		0.32714	17.4691
0.50576	0.0235		0.32826	16.9861		0.32835	17.428
0.50697	0.02354		0.3294	16.9861		0.32956	17.428
0.50815	0.02348		0.33061	16.9963		0.3308	17.4074
0.50933	0.02343		0.33182	16.9758		0.33201	17.4074
0.51053	0.02341		0.33306	16.9552		0.33318	17.428
0.51171	0.02338		0.33421	16.9758		0.33436	17.428
0.51295	0.02345		0.33545	16.9963		0.33554	17.428
0.51416	0.02347		0.33665	17.0169		0.33681	17.4074
0.51534	0.02352		0.3378	16.9552		0.33796	17.3663
0.51658	0.02358		0.33898	16.9655		0.33916	17.3869
0.51772	0.02354		0.34019	16.9758		0.34037	17.3458
0.51896	0.02353		0.3414	16.9758		0.34158	17.3766
0.52014	0.02351		0.3426	16.9552		0.34276	17.3766
0.52132	0.02346		0.34381	16.945		0.34397	17.3663
0.52256	0.02349		0.34502	16.9552		0.34518	17.3766
0.5238	0.02359		0.3462	16.945		0.34638	17.3766
0.52497	0.02359		0.34741	16.9655		0.34756	17.3869
0.52612	0.02357		0.34862	16.945		0.34877	17.356
0.52733	0.02358		0.34986	16.945		0.35004	17.356
0.52854	0.02354		0.35106	16.945		0.35125	17.3766
0.52975	0.02355		0.35227	16.945		0.35243	17.3663
0.53096	0.02352		0.35345	16.9552		0.35364	17.356
0.53216	0.02354		0.35463	16.945		0.35481	17.3355
0.53337	0.0236		0.35584	16.9347		0.35599	17.3355
0.53458	0.02359		0.35705	16.9347		0.3572	17.3766
0.53576	0.02365		0.35822	16.9141		0.35841	17.3869
0.53697	0.02366		0.3594	16.9244		0.35962	17.3766
0.53814	0.02361		0.36064	16.9141		0.36086	17.3869
0.53932	0.02358		0.36185	16.9244		0.36203	17.3355
0.54053	0.02354		0.36303	16.9141		0.36321	17.3355
0.54171	0.02353		0.36423	16.945		0.36445	17.3355
0.54298	0.02358		0.36547	16.9347		0.36563	17.3355
0.54419	0.02363		0.36668	16.9347		0.36681	17.3252
0.54537	0.02365		0.36783	16.9141		0.36805	17.3458
0.54657	0.02368		0.36901	16.9038		0.36922	17.3355
0.54775	0.02365		0.37022	16.9244		0.37046	17.3458
0.54896	0.02359		0.37145	16.945		0.37164	17.3355
0.5502	0.0236		0.37266	16.9244		0.37282	17.3355
0.55135	0.02355		0.37387	16.945		0.37403	17.3355
0.55255	0.02358		0.37511	16.9347		0.3752	17.356
0.55376	0.02365		0.37626	16.9141		0.37641	17.356
0.55497	0.02364		0.37747	16.945		0.37762	17.3663
0.55618	0.02368		0.37864	16.9244		0.37883	17.356
0.55736	0.02366		0.37985	16.9347		0.38004	17.3149
0.55857	0.0236		0.38106	16.9347		0.38125	17.3355
0.55974	0.0236		0.38227	16.9244		0.38246	17.3252
0.56092	0.02355		0.38348	16.9038		0.38363	17.2738
0.56216	0.02355		0.38469	16.9141		0.38481	17.3046
0.56337	0.02362		0.38586	16.8936		0.38599	17.3149
0.56458	0.02363		0.38707	16.9347		0.3872	17.3046
0.56576	0.02367		0.38828	16.945		0.38844	17.3046
0.56696	0.02365		0.38946	16.9141		0.38961	17.2635
0.56814	0.02365		0.39067	16.945		0.39085	17.2944
0.56935	0.02365		0.39188	16.945		0.39203	17.3355
0.57056	0.02364		0.39312	16.9347		0.39321	17.3149
0.57177	0.02389		0.39426	16.9347		0.39445	17.3149
0.57301	0.02393		0.39544	16.9347		0.39563	17.3355
0.57419	0.02392		0.39665	16.9347		0.39683	17.2944
0.57542	0.02397		0.39786	16.9347		0.39804	17.2738
0.57663	0.02398		0.39907	16.9347		0.39922	17.243
0.57778	0.02392		0.40024	16.9552		0.4004	17.2327
0.57896	0.02386		0.40142	16.9552		0.40164	17.2533
0.5802	0.02384		0.40263	16.9347		0.40282	17.2635
0.58137	0.02382		0.40384	16.945		0.40402	17.2841
0.58261	0.02383		0.40508	16.9347		0.40523	17.2841
0.58382	0.02391		0.40626	16.9552		0.40641	17.2738
0.58503	0.02391		0.40743	16.9347		0.40765	17.2533
0.58618	0.02392		0.40864	16.9244		0.4088	17.2122
0.58739	0.02391		0.40985	16.9347		0.41004	17.243
0.58859	0.02386		0.41106	16.9552		0.41121	17.2533
0.58977	0.02386		0.41224	16.945		0.41245	17.2944
0.59101	0.02385		0.41348	16.9552		0.41366	17.2533
0.59222	0.02385		0.41465	16.9552		0.41484	17.2533
0.5934	0.02387		0.41586	16.9244		0.41602	17.2738
0.59461	0.02387		0.41707	16.9347		0.41723	17.2533
0.59578	0.02391		0.41828	16.9141		0.41847	17.2841
0.59699	0.02395		0.41949	16.9141		0.41964	17.243
0.5982	0.02395		0.42067	16.9244		0.42085	17.2533
0.59941	0.02394		0.42187	16.8833		0.42206	17.2533
0.5996	0.02292		0.42305	16.873		0.42324	17.2533
0.59839	0.02038		0.42429	16.8936		0.42448	17.243
0.59721	0.01804		0.4255	16.8833		0.42562	17.2122
0.596	0.01594		0.42668	16.9038		0.42683	17.2327
0.59479	0.01406		0.42789	16.9244		0.42807	17.2533
0.59358	0.01236		0.42909	16.9141		0.42925	17.2533
0.59238	0.01083		0.43024	16.9244		0.43046	17.2224
0.59117	0.00942		0.43148	16.9141		0.43164	17.2224
0.58996	0.00818		0.43269	16.9244		0.43281	17.1711
0.58875	0.00708		0.4339	16.9141		0.43402	17.1916
0.58754	0.00611		0.43511	16.9141		0.43523	17.1916
0.58639	0.00533		0.43628	16.9244		0.43644	17.1916
0.58522	0.00455		0.43749	16.9038		0.43765	17.2019
0.58398	0.00384		0.4387	16.9038		0.43886	17.2327
0.58277	0.00317		0.43988	16.9038		0.44006	17.2019
0.4621	-0.01169		0.44109	16.9244		0.44127	17.2224
0.46089	-0.01182		0.4423	16.8936		0.44245	17.1813
0.45968	-0.01192		0.4435	16.8936		0.44366	17.2122
0.45847	-0.01201		0.44471	16.9141		0.44487	17.2122
0.45729	-0.01205		0.44592	16.8936		0.44608	17.2327
0.45609	-0.01204		0.44716	16.9347		0.44725	17.243
0.45494	-0.01209		0.44831	16.9244		0.44849	17.1916
0.4537	-0.01214		0.44952	16.9038		0.44967	17.1916
0.45252	-0.01222		0.45069	16.9244		0.45091	17.1916
0.45131	-0.01232		0.45193	16.9038		0.45209	17.2122
0.45007	-0.01244		0.45311	16.9038		0.4533	17.2122
0.44887	-0.01256		0.45432	16.9038		0.45447	17.2224
0.44769	-0.01263		0.45553	16.8627		0.45571	17.1711
0.44648	-0.01267		0.45674	16.8833		0.45686	17.1813
0.44527	-0.01274		0.45791	16.9244		0.45807	17.2122
0.44406	-0.01274		0.45909	16.873		0.45925	17.2019
0.44285	-0.01284		0.4603	16.9038		0.46046	17.2224
0.44161	-0.01293		0.46151	16.873		0.46166	17.1916
0.44044	-0.01302		0.46269	16.873		0.4629	17.1711
0.43923	-0.01312		0.46386	16.8627		0.46408	17.1608
0.43805	-0.01318		0.4651	16.873		0.46523	17.1813
0.43684	-0.01323		0.46628	16.8422		0.46644	17.1711
0.43563	-0.01327		0.46746	16.8833		0.46768	17.2019
0.43442	-0.01333		0.46867	16.873		0.46888	17.2019
0.43325	-0.01334		0.46985	16.873		0.47006	17.1505
0.43207	-0.01339		0.47112	16.873		0.4713	17.1608
0.43083	-0.01355		0.47229	16.8833		0.47248	17.1813
0.42965	-0.0136		0.4735	16.8627		0.47366	17.1608
0.42847	-0.01366		0.47471	16.8936		0.47487	17.1711
0.42727	-0.01375		0.47589	16.8936		0.47607	17.1505
0.42606	-0.01377		0.4771	16.9038		0.47728	17.1402
0.42488	-0.01382		0.47831	16.8833		0.47849	17.1711
0.42367	-0.01387		0.47951	16.8627		0.47973	17.1608
0.42246	-0.01395		0.48069	16.8936		0.48091	17.1505
0.42125	-0.01402		0.4819	16.873		0.48212	17.1711
0.42001	-0.01415		0.48311	16.9038		0.48329	17.1608
0.41884	-0.01425		0.48435	16.873		0.4845	17.1505
0.41766	-0.0143		0.48553	16.8833		0.48568	17.1608
0.41645	-0.01437		0.48673	16.8833		0.48689	17.1402
0.41527	-0.0144		0.48794	16.9038		0.48807	17.1711
0.41406	-0.01442		0.48915	16.9038		0.48924	17.1608
0.41286	-0.01449		0.49036	16.9552		0.49051	17.1505
0.41162	-0.01458		0.49154	16.9244		0.49169	17.1402
0.41041	-0.01469		0.49275	16.8627		0.49287	17.2019
0.40926	-0.01476		0.49395	16.8833		0.49408	17.1711
0.40805	-0.01484		0.49516	16.9038		0.49529	17.1505
0.40684	-0.01492		0.49634	16.873		0.49646	17.1505
0.40564	-0.01493		0.49755	16.9038		0.4977	17.1813
0.40446	-0.01493		0.49876	16.9347		0.49888	17.1505
0.40325	-0.01501		0.4999	16.9141		0.50009	17.1505
0.40201	-0.01512		0.50117	16.9347		0.5013	17.1711
0.40086	-0.01518		0.50235	16.8833		0.50248	17.1711
0.39965	-0.01524		0.50356	16.873		0.50369	17.1402
0.39842	-0.01536		0.50474	16.9244		0.50489	17.1197
0.39727	-0.0154		0.50592	16.8936		0.50607	17.1094
0.39603	-0.01544		0.50712	16.9141		0.50725	17.1608
0.39485	-0.0155		0.50833	16.873		0.50849	17.1813
0.39364	-0.01552		0.50951	16.8936		0.5097	17.1711
0.39243	-0.0156		0.51072	16.9347		0.51087	17.1608
0.39123	-0.01565		0.51193	16.9038		0.51208	17.1608
0.39005	-0.01576		0.51314	16.8936		0.51326	17.1094
0.38884	-0.01587		0.51428	16.9141		0.51447	17.1402
0.38763	-0.01593		0.51552	16.9141		0.51568	17.1402
0.38642	-0.01601		0.5167	16.9244		0.51689	17.1197
0.38525	-0.01602		0.51791	16.9244		0.51809	17.1197
0.38404	-0.01603		0.51909	16.9038		0.51927	17.0991
0.3828	-0.01615		0.5203	16.9244		0.52051	17.0786
0.38159	-0.01621		0.5215	16.9347		0.52172	17.0991
0.38041	-0.01629		0.52271	16.9347		0.5229	17.1197
0.3792	-0.01637		0.52395	16.9552		0.52411	17.1299
0.37799	-0.01649		0.52516	16.9347		0.52528	17.1505
0.37685	-0.01648		0.52631	16.8936		0.52646	17.1094
0.37564	-0.01648		0.52752	16.9347		0.52764	17.1197
0.37443	-0.01655		0.52872	16.9038		0.52882	17.1094
0.37322	-0.01661		0.5299	16.9655		0.53006	17.1299
0.37201	-0.01666		0.53114	16.9861		0.53127	17.1094
0.3708	-0.01678		0.53235	16.9552		0.53247	17.1402
0.3696	-0.01687		0.53353	16.9347		0.53368	17.1299
0.36839	-0.01694		0.53474	16.9347		0.53486	17.1402
0.36721	-0.01698		0.53591	16.9038		0.53604	17.1505
0.366	-0.017		0.53712	16.9244		0.53725	17.1711
0.36479	-0.01705		0.53833	16.945		0.53845	17.1711
0.36361	-0.01705		0.53957	16.9347		0.53969	17.1711
0.36238	-0.01715		0.54075	16.9655		0.54093	17.1711
0.36117	-0.01723		0.54199	16.9244		0.54211	17.1711
0.35996	-0.0173		0.54317	16.9244		0.54332	17.1402
0.35878	-0.01739		0.54437	16.9244		0.5445	17.1505
0.3576	-0.01744		0.54552	16.9141		0.54568	17.1711
0.35639	-0.01751		0.54676	16.9347		0.54691	17.1402
0.35519	-0.01751		0.54794	16.9244		0.54812	17.1608
0.35398	-0.01751		0.54912	16.9655		0.5493	17.1608
0.35274	-0.01761		0.55032	16.9655		0.55048	17.1916
0.35156	-0.01767		0.5515	16.9552		0.55169	17.1711
0.35035	-0.01776		0.55271	16.9244		0.55286	17.1813
0.34917	-0.01783		0.55389	16.9347		0.5541	17.1916
0.34797	-0.01791		0.55516	16.9552		0.55528	17.1711
0.34679	-0.01791		0.55634	16.9655		0.55646	17.1608
0.34558	-0.01789		0.55751	16.9758		0.55767	17.1916
0.34434	-0.01799		0.55872	16.9552		0.55888	17.1916
0.34316	-0.01798		0.5599	16.9758		0.56009	17.1711
0.34195	-0.01803		0.56114	16.9963		0.56126	17.1711
0.34078	-0.0181		0.56235	16.9861		0.56247	17.1711
0.33957	-0.01816		0.56352	16.9861		0.56368	17.2019
0.33836	-0.01825		0.5647	17.0066		0.56489	17.1916
0.33718	-0.01828		0.56594	16.9758		0.5661	17.1711
0.33597	-0.01829		0.56712	17.0066		0.56727	17.1916
0.33483	-0.01828		0.56833	17.0169		0.56848	17.2019
0.33362	-0.01827		0.56954	17.0169		0.56972	17.1608
0.33238	-0.01833		0.57071	17.0066		0.5709	17.1299
0.33117	-0.01839		0.57195	17.0169		0.57211	17.1402
0.32999	-0.01848		0.57316	17.0169		0.57332	17.1608
0.32881	-0.01851		0.57437	17.0272		0.57456	17.1299
0.32764	-0.01855		0.57558	17.0374		0.5757	17.1197
0.3264	-0.01864		0.57676	17.058		0.57691	17.1505
0.32522	-0.01861		0.57793	17.0477		0.57812	17.1505
0.32401	-0.0186		0.57914	17.0374		0.5793	17.1608
0.32277	-0.01872		0.58035	17.0683		0.58054	17.1505
0.32159	-0.01875		0.58159	17.058		0.58172	17.1299
0.32035	-0.01888		0.5828	17.058		0.58292	17.1505
0.31918	-0.0189		0.58398	17.0786		0.5841	17.1711
0.31797	-0.01895		0.58519	17.0683		0.58531	17.2019
0.31676	-0.01899		0.58636	17.058		0.58649	17.2019
0.31555	-0.01893		0.58757	17.0991		0.58773	17.2122
0.31434	-0.01899		0.58875	17.0888		0.58887	17.1813
0.31316	-0.01898		0.58996	17.0888		0.59011	17.2327
0.31193	-0.01905		0.59117	17.1505		0.59129	17.1916
0.31075	-0.01908		0.59238	17.1094		0.59253	17.2019
0.30954	-0.01916		0.59358	17.1094		0.59371	17.2122
0.30833	-0.01918		0.59479	17.1299		0.59492	17.2635
0.30715	-0.01922		0.59597	17.1402		0.59613	17.2224
0.30594	-0.01925		0.59718	17.1505		0.5973	17.2224
0.30474	-0.01926		0.59839	17.1299		0.59851	17.2122
0.30356	-0.01921		0.59953	17.1299		0.59963	17.1813
0.30235	-0.01926		0.59904	16.8833		0.59857	16.8422
0.30117	-0.01923		0.59786	16.4619		0.5974	16.4722
0.29993	-0.01936		0.59665	16.0714		0.59619	16.1331
0.29875	-0.0194		0.59544	15.6912		0.59501	15.8042
0.29758	-0.01941		0.59424	15.3315		0.5938	15.4856
0.29634	-0.01946		0.59303	14.9821		0.59256	15.1362
0.29519	-0.01939		0.59185	14.6326		0.59138	14.8485
0.29395	-0.01942		0.59064	14.3038		0.59021	14.499
0.29274	-0.01944		0.58946	13.9646		0.589	14.1805
0.29153	-0.01947		0.58825	13.6563		0.58785	13.8824
0.29033	-0.01959		0.58705	13.3069		0.58658	13.5844
0.28912	-0.01959		0.58587	12.9883		0.5854	13.2761
0.28794	-0.0196		0.58463	12.6595		0.58419	12.9575
0.28676	-0.01963		0.58342	12.3306		0.58299	12.6903
0.28552	-0.01962		0.58224	12.0428		0.58175	12.3923
0.28431	-0.01965		0.58103	11.7345		0.58057	12.1353
0.28311	-0.01966		0.57979	11.4468		0.57939	11.8579
0.2819	-0.01968		0.57862	11.1385		0.57821	11.5598
0.28072	-0.01965		0.57741	10.8404		0.57704	11.3132
0.27951	-0.01972		0.57623	10.5527		0.5758	11.0357
0.27833	-0.01975		0.57502	10.2649		0.57462	10.7993
0.27716	-0.01973		0.57381	9.9669		0.57338	10.5321
0.27592	-0.01978		0.57264	9.6997		0.57217	10.2855
0.27474	-0.01976		0.5714	9.41195		0.57096	10.0388
0.27356	-0.01969		0.57022	9.17558		0.56975	9.77164
0.27232	-0.01976		0.56901	8.92893		0.56858	9.53527
0.27114	-0.01974		0.56777	8.65145		0.56737	9.30918
0.26993	-0.01982		0.56662	8.39453		0.56619	9.07281
0.26873	-0.01989		0.56538	8.12733		0.56498	8.84671
0.26755	-0.01986		0.56418	7.88068		0.56377	8.61034
0.26634	-0.0199		0.563	7.65459		0.56253	8.3637
0.26516	-0.01978		0.56176	7.42849		0.56139	8.15816
0.26395	-0.01978		0.56058	7.18185		0.56015	7.92179
0.26275	-0.01983		0.5594	6.96603		0.55894	7.70597
0.26154	-0.01982		0.55819	6.72966		0.55776	7.51071
0.26033	-0.01995		0.55702	6.49329		0.55658	7.28462
0.25912	-0.01995		0.55581	6.2672		0.55537	7.07908
0.25794	-0.01997		0.55463	6.03083		0.55417	6.88382
0.25673	-0.01997		0.55342	5.81501		0.55299	6.668
0.25556	-0.01989		0.55221	5.61975		0.55178	6.49329
0.25435	-0.0199		0.55101	5.39366		0.55057	6.29803
0.25314	-0.01988		0.5498	5.18812		0.54939	6.07194
0.25193	-0.01991		0.54859	4.98258		0.54819	5.88695
0.25075	-0.01989		0.54738	4.75649		0.54698	5.69169
0.24954	-0.01995		0.5462	4.56122		0.54577	5.49643
0.24834	-0.01999		0.54499	4.36596		0.54456	5.32172
0.24716	-0.01998		0.54378	4.1707		0.54335	5.12646
0.24592	-0.02001		0.54261	3.99599		0.54217	4.95175
0.24474	-0.01992		0.5414	3.79045		0.541	4.78732
0.24353	-0.0199		0.54019	3.59519		0.53973	4.58178
0.24232	-0.01991		0.53895	3.4102		0.53855	4.41735
0.24115	-0.01989		0.53774	3.20467		0.53734	4.24264
0.23991	-0.01999		0.5366	3.04023		0.53613	4.06793
0.23873	-0.02002		0.53536	2.85525		0.53495	3.91378
0.23752	-0.01999		0.53418	2.65999		0.53374	3.73907
0.23634	-0.01998		0.533	2.50583		0.53254	3.57464
0.23513	-0.01988		0.53176	2.33112		0.53133	3.42048
0.23393	-0.0199		0.53055	2.15642		0.53015	3.24577
0.23272	-0.01988		0.52937	1.99198		0.52894	3.08134
0.23154	-0.01987		0.52817	1.81728		0.52776	2.92719
0.23036	-0.0199		0.52699	1.64257		0.52652	2.75248
0.22915	-0.01991		0.52578	1.47814		0.52535	2.61888
0.22794	-0.01991		0.52457	1.31371		0.52417	2.46472
0.22674	-0.01991		0.52343	1.15955		0.52293	2.31057
0.2255	-0.01986		0.52219	1.0054		0.52175	2.16669
0.22432	-0.01985		0.52098	0.85124		0.52054	2.02282
0.22308	-0.01982		0.51977	0.69709		0.51937	1.86866
0.22187	-0.01983		0.51859	0.55321		0.51816	1.71451
0.22066	-0.01983		0.51738	0.38878		0.51698	1.58091
0.21948	-0.01984		0.51617	0.2449		0.51574	1.42675
0.21828	-0.01985		0.51493	0.08047		0.51456	1.29315
0.2171	-0.01983		0.51376	-0.06341		0.51329	1.14927
0.21589	-0.0198		0.51255	-0.19701		0.51211	1.02595
0.21465	-0.01976		0.5114	-0.33061		0.51094	0.89235
0.2135	-0.01963		0.51013	-0.48476		0.50976	0.74847
0.21226	-0.01966		0.50898	-0.60809		0.50858	0.61487
0.21106	-0.01963		0.50781	-0.76224		0.50737	0.49155
0.20988	-0.01967		0.5066	-0.89584		0.50616	0.34767
0.20867	-0.01964		0.50539	-1.02944		0.50492	0.23462
0.20746	-0.01963		0.50418	-1.17332		0.50375	0.10102
0.20631	-0.01956		0.50297	-1.29664		0.50254	-0.0223
0.20511	-0.01947		0.50176	-1.41997		0.50136	-0.13535
0.2039	-0.01945		0.50059	-1.55357		0.50018	-0.26895
0.20269	-0.01946		0.49938	-1.66661		0.49894	-0.39227
0.20151	-0.01939		0.49817	-1.81049		0.49774	-0.51559
0.2003	-0.01941		0.49702	-1.93381		0.49656	-0.63892
0.19909	-0.01941		0.49578	-2.05714		0.49535	-0.75196
0.19792	-0.01936		0.49461	-2.18046		0.49411	-0.87529
0.19668	-0.01936		0.49343	-2.30378		0.49293	-0.97806
0.1955	-0.01925		0.49219	-2.40655		0.49175	-1.0911
0.19429	-0.01923		0.49101	-2.52988		0.49058	-1.20415
0.19308	-0.01917		0.4898	-2.64292		0.48934	-1.32747
0.19187	-0.01914		0.48859	-2.75597		0.48819	-1.43024
0.19067	-0.01914		0.48738	-2.87929		0.48695	-1.55357
0.18946	-0.01917		0.48621	-2.98206		0.48574	-1.65634
0.18828	-0.01912		0.485	-3.09511		0.4846	-1.74883
0.18707	-0.01905		0.48376	-3.21843		0.48339	-1.87215
0.18586	-0.019		0.48258	-3.3212		0.48215	-1.97492
0.18468	-0.0189		0.48134	-3.43425		0.48097	-2.06741
0.18348	-0.01882		0.4802	-3.53702		0.47979	-2.18046
0.1823	-0.01878		0.47899	-3.63979		0.47858	-2.28323
0.18106	-0.01874		0.47781	-3.75283		0.47741	-2.386
0.17985	-0.01879		0.47657	-3.8556		0.47617	-2.49905
0.17867	-0.01876		0.47536	-3.95837		0.47496	-2.58126
0.17746	-0.01869		0.47415	-4.07142		0.47372	-2.68403
0.17629	-0.01866		0.47297	-4.15364		0.47254	-2.7868
0.17508	-0.01852		0.47177	-4.24613		0.47136	-2.87929
0.1739	-0.01844		0.47056	-4.3489		0.47012	-2.98206
0.17269	-0.01839		0.46935	-4.44139		0.46895	-3.07456
0.17151	-0.01832		0.46817	-4.54416		0.46774	-3.17732
0.17027	-0.01836		0.46696	-4.64693		0.46653	-3.28009
0.16907	-0.01831		0.46575	-4.73942		0.46532	-3.36231
0.16786	-0.01827		0.46458	-4.85247		0.46414	-3.44453
0.16665	-0.01823		0.46337	-4.93468		0.46293	-3.53702
0.16547	-0.01816		0.46213	-5.0169		0.46176	-3.62951
0.16426	-0.01806		0.46095	-5.10939		0.46058	-3.71173
0.16305	-0.01799		0.45974	-5.20189		0.45937	-3.80422
0.16188	-0.01793		0.45853	-5.2841		0.45816	-3.88643
0.16064	-0.01787		0.45736	-5.39715		0.45695	-3.9892
0.15943	-0.01788		0.45621	-5.46909		0.45571	-4.07142
0.15825	-0.01781		0.455	-5.56158		0.45454	-4.15364
0.15707	-0.01774		0.45376	-5.64379		0.4533	-4.22557
0.15583	-0.0177		0.45255	-5.71573		0.45212	-4.30779
0.15469	-0.01755		0.45138	-5.79795		0.45094	-4.39001
0.15348	-0.01748		0.45017	-5.89044		0.44973	-4.4825
0.15224	-0.01746		0.44896	-5.9521		0.44856	-4.55444
0.15103	-0.01736		0.44775	-6.0446		0.44735	-4.64693
0.14982	-0.0174		0.44657	-6.11653		0.44611	-4.73942
0.14861	-0.01733		0.44536	-6.18847		0.44493	-4.79081
0.14744	-0.01725		0.44416	-6.29124		0.44369	-4.87302
0.14623	-0.01719		0.44298	-6.36318		0.44251	-4.95524
0.14505	-0.01703		0.44174	-6.42484		0.44134	-5.0169
0.14381	-0.01701		0.44056	-6.49678		0.44013	-5.09912
0.14263	-0.01691		0.43938	-6.55844		0.43895	-5.19161
0.14142	-0.01682		0.43814	-6.65094		0.43771	-5.25327
0.14025	-0.01678		0.43693	-6.73315		0.4365	-5.34576
0.13904	-0.01673		0.43579	-6.79481		0.43532	-5.40742
0.13786	-0.01668		0.43458	-6.87703		0.43415	-5.47936
0.13662	-0.01664		0.43337	-6.94897		0.43294	-5.56158
0.13544	-0.01653		0.43213	-7.01063		0.43173	-5.61296
0.13423	-0.01643		0.43095	-7.09285		0.43055	-5.6849
0.13303	-0.01636		0.42971	-7.14423		0.42931	-5.76712
0.13185	-0.01627		0.42854	-7.20589		0.42813	-5.83906
0.13064	-0.01619		0.42736	-7.28811		0.42696	-5.90072
0.12943	-0.01619		0.42615	-7.36005		0.42575	-5.97266
0.12822	-0.01615		0.42497	-7.43198		0.42454	-6.02404
0.12704	-0.01604		0.42373	-7.49365		0.42333	-6.09598
0.12584	-0.01598		0.42256	-7.55531		0.42209	-6.16792
0.12466	-0.01585		0.42135	-7.62725		0.42098	-6.2193
0.12342	-0.01581		0.42017	-7.67863		0.41974	-6.3118
0.12224	-0.01573		0.41896	-7.75057		0.41853	-6.37346
0.12103	-0.01564		0.41778	-7.81223		0.41735	-6.43512
0.11979	-0.01568		0.41657	-7.87389		0.41611	-6.50706
0.11865	-0.01558		0.41537	-7.915		0.4149	-6.54817
0.11744	-0.01551		0.41419	-7.97666		0.41369	-6.62011
0.11623	-0.01546		0.41295	-8.03833		0.41248	-6.69204
0.11505	-0.01531		0.41174	-8.08971		0.41131	-6.73315
0.11381	-0.01526		0.41053	-8.15137		0.41013	-6.79481
0.1126	-0.01521		0.40932	-8.20276		0.40892	-6.86675
0.11143	-0.01512		0.40815	-8.26442		0.40768	-6.91814
0.11022	-0.01509		0.40694	-8.30553		0.4065	-6.99008
0.10901	-0.01504		0.40576	-8.37746		0.40529	-7.04146
0.10783	-0.01495		0.40455	-8.43913		0.40412	-7.09285
0.10665	-0.0149		0.40334	-8.49051		0.40288	-7.14423
0.10545	-0.01483		0.4021	-8.53162		0.40164	-7.20589
0.10424	-0.01473		0.40093	-8.583		0.40046	-7.247
0.10303	-0.01467		0.39972	-8.64467		0.39925	-7.32922
0.10182	-0.01457		0.39851	-8.69605		0.39811	-7.37032
0.10061	-0.0145		0.39733	-8.74743		0.39693	-7.42171
0.0994	-0.01453		0.39615	-8.78854		0.39569	-7.50392
0.09822	-0.01445		0.39494	-8.83993		0.39448	-7.53475
0.09702	-0.01439		0.39374	-8.89131		0.3933	-7.58614
0.09581	-0.01434		0.39256	-8.95297		0.39209	-7.65808
0.0946	-0.01423		0.39132	-8.98381		0.39095	-7.70946
0.0933	-0.01428		0.39017	-9.03519		0.38974	-7.7814
0.09218	-0.01413		0.38893	-9.06602		0.38853	-7.81223
0.09097	-0.01406		0.38772	-9.12768		0.38732	-7.86362
0.08976	-0.01407		0.38658	-9.15851		0.38614	-7.915
0.08856	-0.01399		0.38534	-9.22017		0.3849	-7.95611
0.08738	-0.01391		0.38413	-9.29211		0.3837	-8.00749
0.08617	-0.01387		0.38295	-9.33322		0.38246	-8.06916
0.08496	-0.01377		0.38171	-9.37433		0.38134	-8.09999
0.08378	-0.0137		0.3805	-9.41544		0.38013	-8.15137
0.08258	-0.01364		0.37933	-9.44627		0.37889	-8.19248
0.08137	-0.01359		0.37812	-9.50793		0.37771	-8.24386
0.08016	-0.01356		0.37694	-9.54904		0.37651	-8.29525
0.07898	-0.01353		0.37573	-9.59015		0.37533	-8.33636
0.07777	-0.01347		0.37455	-9.63125		0.37412	-8.37746
0.07656	-0.01343		0.37331	-9.67236		0.37294	-8.42885
0.07539	-0.01333		0.37211	-9.71347		0.3717	-8.46996
0.07421	-0.01323		0.37087	-9.75458		0.37049	-8.5419
0.073	-0.01317		0.36969	-9.79568		0.36932	-8.57273
0.07179	-0.01313		0.36851	-9.82652		0.36811	-8.60356
0.07058	-0.01308		0.36733	-9.86762		0.36693	-8.65494
0.06941	-0.01308		0.36612	-9.89845		0.36572	-8.70633
0.0682	-0.01305		0.36492	-9.94984		0.36451	-8.73716
0.06702	-0.01298		0.36371	-10.0012		0.3633	-8.76799
0.06578	-0.01296		0.3625	-10.0423		0.3621	-8.82965
0.0646	-0.01284		0.36129	-10.0732		0.36092	-8.86048
0.06339	-0.01281		0.36011	-10.104		0.35971	-8.91187
0.06215	-0.01278		0.35894	-10.1245		0.3585	-8.95297
0.06098	-0.01273		0.3577	-10.1965		0.35732	-9.00436
0.05971	-0.01276		0.35655	-10.2376		0.35605	-9.05574
0.05856	-0.01268		0.35534	-10.2684		0.35488	-9.08657
0.05738	-0.01262		0.35413	-10.3095		0.35367	-9.14824
0.05617	-0.01259		0.35295	-10.3198		0.35246	-9.16879
0.05496	-0.0125		0.35168	-10.3609		0.35128	-9.2099
0.05376	-0.01246		0.35051	-10.4123		0.35007	-9.26128
0.05255	-0.01242		0.3493	-10.4431		0.34886	-9.29211
0.05131	-0.01236		0.34809	-10.4842		0.34766	-9.32294
0.05013	-0.01231		0.34691	-10.5356		0.34645	-9.37433
0.04895	-0.01229		0.3457	-10.5562		0.34527	-9.41544
0.04774	-0.01227		0.34449	-10.6076		0.34406	-9.43599
0.04654	-0.01222		0.34332	-10.6384		0.34285	-9.45654
0.04536	-0.01218		0.34211	-10.6692		0.34171	-9.49765
0.04415	-0.0121		0.3409	-10.6898		0.34047	-9.55931
0.04294	-0.01207		0.33969	-10.7206		0.33926	-9.6107
0.04173	-0.01202		0.33848	-10.7412		0.33805	-9.64153
0.04052	-0.01199		0.33727	-10.7823		0.33687	-9.67236
0.03935	-0.012		0.33607	-10.8234		0.33566	-9.69292
0.03814	-0.01196		0.33489	-10.8542		0.33445	-9.72375
0.03696	-0.01191		0.33371	-10.8953		0.33328	-9.76485
0.03575	-0.01189		0.3325	-10.9159		0.33201	-9.80596
0.0346	-0.01173		0.33129	-10.9467		0.33089	-9.80596
0.03333	-0.01176		0.33008	-11.0084		0.32965	-9.8779
0.03216	-0.01172		0.32888	-10.9775		0.3285	-9.92928
0.03092	-0.01171		0.3277	-11.0495		0.3273	-9.97039
0.02971	-0.01172		0.32649	-11.07		0.32606	-9.99095
0.02856	-0.01167		0.32528	-11.1111		0.32485	-10.0218
0.02735	-0.01162		0.32407	-11.142		0.32367	-10.0834
0.02614	-0.0116		0.3229	-11.1522		0.32249	-10.0937
0.02497	-0.01152		0.32162	-11.1831		0.32128	-10.1245
0.02376	-0.01149		0.32045	-11.1934		0.32008	-10.1656
0.02255	-0.01145		0.31924	-11.2242		0.31884	-10.1759
0.02137	-0.01141		0.31806	-11.2653		0.31766	-10.2376
0.02016	-0.01139		0.31688	-11.2756		0.31648	-10.2582
0.01899	-0.01139		0.31567	-11.3064		0.31524	-10.289
0.01778	-0.01137		0.31447	-11.3372		0.31403	-10.3198
0.01657	-0.01136		0.31326	-11.3681		0.31285	-10.3712
0.01536	-0.0113		0.31205	-11.3989		0.31165	-10.3815
0.01415	-0.01124		0.31084	-11.4503		0.31044	-10.4123
0.01294	-0.01121		0.30963	-11.44		0.30926	-10.4431
0.01177	-0.01116		0.30842	-11.4708		0.30802	-10.4637
0.01053	-0.01116		0.30728	-11.5119		0.30687	-10.5048
0.00935	-0.01119		0.3061	-11.5428		0.30563	-10.5459
0.00817	-0.01113		0.30489	-11.5428		0.30446	-10.5767
0.00696	-0.0111		0.30365	-11.5942		0.30322	-10.5973
0.00575	-0.01109		0.30244	-11.5839		0.30198	-10.6487
0.00451	-0.01104		0.30126	-11.6147		0.30083	-10.659
0.00337	-0.01096		0.30006	-11.6353		0.29962	-10.6898
0.00216	-0.01095		0.29882	-11.6353		0.29841	-10.7001
0.00095033	-0.01093		0.29764	-11.6866		0.29724	-10.7412
-0.000258242	-0.01095		0.29643	-11.7278		0.296	-10.7617
-0.00144	-0.01094		0.29525	-11.7483		0.29482	-10.8028
-0.00264	-0.01089		0.29404	-11.7791		0.29364	-10.8337
-0.00385	-0.01088		0.29284	-11.7894		0.2924	-10.8645
-0.005	-0.01079		0.29163	-11.81		0.29122	-10.885
-0.00624	-0.01078		0.29045	-11.8613		0.29002	-10.9056
-0.00745	-0.01076		0.28924	-11.8716		0.28884	-10.9364
-0.00866	-0.01073		0.28803	-11.9127		0.28766	-10.9673
-0.00983	-0.01072		0.28689	-11.9127		0.28642	-10.9775
-0.01101	-0.01073		0.28568	-11.9436		0.28521	-11.0289
-0.01222	-0.01071		0.28447	-11.9538		0.284	-11.0495
-0.01343	-0.01069		0.28326	-11.9641		0.2828	-11.0803
-0.01464	-0.01067		0.28205	-11.9744		0.28159	-11.1111
-0.01585	-0.0106		0.28084	-12.0155		0.28041	-11.1111
-0.01705	-0.01058		0.27963	-12.0258		0.2792	-11.1522
-0.01826	-0.01058		0.27843	-12.0566		0.27799	-11.1522
-0.01947	-0.01057		0.27725	-12.0772		0.27681	-11.2036
-0.02068	-0.01061		0.27604	-12.0977		0.27561	-11.2242
-0.02186	-0.01057		0.27483	-12.1286		0.27443	-11.2345
-0.02307	-0.01056		0.27362	-12.1286		0.27322	-11.2756
-0.02424	-0.01053		0.27241	-12.1697		0.27198	-11.2961
-0.02545	-0.01045		0.27121	-12.1902		0.2708	-11.3064
-0.02663	-0.01043		0.27003	-12.1902		0.26963	-11.3372
-0.02787	-0.01043		0.26882	-12.2005		0.26845	-11.3578
-0.02905	-0.01041		0.26761	-12.2416		0.26724	-11.3681
-0.03029	-0.01044		0.26643	-12.2416		0.266	-11.4194
-0.03146	-0.01042		0.26522	-12.2622		0.26482	-11.4194
-0.03267	-0.01042		0.26405	-12.2827		0.26361	-11.4297
-0.03385	-0.01039		0.26287	-12.2827		0.2624	-11.4811
-0.03509	-0.01036		0.26163	-12.3033		0.26123	-11.4914
-0.0363	-0.01032		0.26045	-12.3033		0.26002	-11.5325
-0.03751	-0.01031		0.25921	-12.3444		0.25881	-11.5633
-0.03872	-0.01031		0.25804	-12.3649		0.25763	-11.5839
-0.03989	-0.0103		0.25683	-12.3649		0.25639	-11.6044
-0.0411	-0.01031		0.25562	-12.3855		0.25522	-11.6147
-0.04228	-0.0103		0.25444	-12.4163		0.25401	-11.6147
-0.04349	-0.01029		0.25323	-12.4369		0.2528	-11.6558
-0.0447	-0.01028		0.25202	-12.4369		0.25162	-11.6661
-0.04594	-0.01023		0.25085	-12.4677		0.25041	-11.7072
-0.04708	-0.0102		0.24961	-12.4883		0.2492	-11.7483
-0.04826	-0.01018		0.24843	-12.4883		0.24803	-11.7483
-0.04947	-0.01018		0.24725	-12.5396		0.24685	-11.7586
-0.05065	-0.01023		0.24601	-12.5294		0.24561	-11.7997
-0.05185	-0.01021		0.24483	-12.5499		0.2444	-11.8305
-0.05306	-0.0102		0.24363	-12.6013		0.24319	-11.8408
-0.05427	-0.01019		0.24239	-12.5807		0.24201	-11.8613
-0.05545	-0.01012		0.24121	-12.6116		0.24084	-11.8716
-0.05666	-0.01013		0.24	-12.6219		0.23963	-11.9025
-0.0579	-0.01014		0.23882	-12.6116		0.23842	-11.923
-0.05911	-0.01014		0.23764	-12.6527		0.23724	-11.9436
-0.06031	-0.01017		0.23644	-12.6732		0.236	-11.9744
-0.06152	-0.0102		0.23526	-12.6835		0.23482	-12.0052
-0.0627	-0.01018		0.23405	-12.7041		0.23358	-12.0155
-0.06391	-0.01017		0.23284	-12.7143		0.23238	-12.0258
-0.06512	-0.01015		0.2316	-12.7246		0.23123	-12.0361
-0.06633	-0.01015		0.23042	-12.7246		0.22999	-12.0669
-0.06754	-0.01013		0.22922	-12.7452		0.22881	-12.0772
-0.06871	-0.01011		0.22801	-12.7657		0.22763	-12.108
-0.06989	-0.01013		0.22683	-12.8068		0.22636	-12.1286
-0.0711	-0.01017		0.22562	-12.8068		0.22522	-12.1388
-0.07228	-0.01015		0.22441	-12.8274		0.22401	-12.1491
-0.07349	-0.01016		0.22327	-12.8274		0.2228	-12.1697
-0.07466	-0.01015		0.22199	-12.8582		0.22159	-12.1799
-0.0759	-0.01012		0.22082	-12.8788		0.22038	-12.1902
-0.07711	-0.01014		0.21964	-12.8582		0.21921	-12.2313
-0.07829	-0.01015		0.2184	-12.9199		0.218	-12.2519
-0.0795	-0.01017		0.21722	-12.9199		0.21682	-12.2724
-0.08071	-0.01022		0.21605	-12.9302		0.21561	-12.293
-0.08188	-0.01022		0.21484	-12.9507		0.2144	-12.3135
-0.08312	-0.01023		0.21363	-12.9815		0.21323	-12.3444
-0.0843	-0.01023		0.21242	-13.0124		0.21199	-12.3444
-0.08551	-0.0102		0.21121	-13.0124		0.21081	-12.3341
-0.08672	-0.01022		0.21003	-13.0329		0.20957	-12.3957
-0.08793	-0.01022		0.20882	-13.0124		0.20839	-12.4163
-0.0891	-0.01023		0.20765	-13.0535		0.20718	-12.4266
-0.09034	-0.01027		0.20644	-13.0638		0.20597	-12.4369
-0.09149	-0.0103		0.20523	-13.0638		0.2048	-12.4471
-0.09273	-0.01033		0.20402	-13.0946		0.20356	-12.4369
-0.09391	-0.01033		0.20284	-13.074		0.20235	-12.4574
-0.09508	-0.01033		0.20164	-13.0843		0.2012	-12.4883
-0.09632	-0.01034		0.2004	-13.1049		0.19999	-12.5396
-0.0975	-0.01034		0.19922	-13.1151		0.19878	-12.5807
-0.09871	-0.01036		0.19801	-13.1254		0.19761	-12.591
-0.09995	-0.01041		0.19683	-13.146		0.1964	-12.6013
-0.10113	-0.01047		0.19559	-13.1562		0.19519	-12.591
-0.10234	-0.01049		0.19441	-13.2076		0.19398	-12.6116
-0.10351	-0.0105		0.19324	-13.1974		0.19277	-12.6116
-0.10472	-0.01052		0.19203	-13.2076		0.19156	-12.6527
-0.10593	-0.0105		0.19085	-13.2179		0.19039	-12.6732
-0.10714	-0.01054		0.18958	-13.2179		0.18915	-12.6732
-0.10832	-0.01057		0.1884	-13.2385		0.18797	-12.6938
-0.10953	-0.01061		0.18719	-13.259		0.18676	-12.7349
-0.11073	-0.0107		0.18599	-13.2898		0.18555	-12.7657
-0.11191	-0.0107		0.18478	-13.2898		0.18437	-12.7863
-0.11309	-0.01072		0.1836	-13.3001		0.18317	-12.7863
-0.11433	-0.01077		0.18239	-13.2898		0.18196	-12.7863
-0.11551	-0.01076		0.18118	-13.3001		0.18075	-12.7863
-0.11671	-0.01079		0.17997	-13.3412		0.17954	-12.8068
-0.11792	-0.01083		0.1788	-13.3412		0.17836	-12.8171
-0.1191	-0.01087		0.17759	-13.3823		0.17718	-12.8274
-0.12037	-0.01094		0.17641	-13.3721		0.17591	-12.8685
-0.12152	-0.01099		0.1752	-13.3823		0.17477	-12.8479
-0.12273	-0.01102		0.17399	-13.4235		0.17359	-12.8274
-0.1239	-0.01105		0.17278	-13.4029		0.17238	-12.8685
-0.12511	-0.01109		0.17158	-13.4235		0.17117	-12.889
-0.12635	-0.01112		0.1704	-13.4337		0.16996	-12.8788
-0.12753	-0.01117		0.16922	-13.4337		0.16876	-12.889
-0.12877	-0.01124		0.16801	-13.444		0.16758	-12.8993
-0.12995	-0.01129		0.1668	-13.4646		0.16634	-12.9302
-0.13112	-0.01139		0.16559	-13.4851		0.16516	-12.9404
-0.13233	-0.01143		0.16442	-13.5057		0.16395	-12.9713
-0.13351	-0.01146		0.16321	-13.5262		0.16271	-13.0124
-0.13472	-0.01152		0.16197	-13.5468		0.16154	-13.0124
-0.13593	-0.01153		0.16079	-13.5262		0.16036	-13.0329
-0.13714	-0.0116		0.15958	-13.5365		0.15915	-13.0329
-0.13831	-0.01167		0.15837	-13.5468		0.15794	-13.0432
-0.13952	-0.01173		0.15717	-13.5571		0.15676	-13.074
-0.14076	-0.01184		0.15596	-13.5982		0.15555	-13.0946
-0.14194	-0.01191		0.15478	-13.5982		0.15435	-13.1049
-0.14315	-0.01196		0.1536	-13.6187		0.15314	-13.146
-0.1443	-0.01201		0.15236	-13.629		0.15193	-13.1562
-0.1455	-0.01204		0.15115	-13.6495		0.15075	-13.1562
-0.14671	-0.01211		0.14991	-13.6393		0.14951	-13.1768
-0.14795	-0.01219		0.14877	-13.6393		0.14837	-13.1974
-0.14913	-0.01227		0.14759	-13.6495		0.14716	-13.2179
-0.15037	-0.01238		0.14638	-13.6701		0.14592	-13.2487
-0.15155	-0.01246		0.14514	-13.7009		0.14474	-13.2487
-0.15272	-0.01254		0.14393	-13.6804		0.14353	-13.259
-0.15393	-0.01261		0.14276	-13.6804		0.14235	-13.2796
-0.15514	-0.01267		0.14155	-13.7112		0.14118	-13.2898
-0.15635	-0.01272		0.14037	-13.7009		0.13997	-13.3412
-0.15756	-0.01281		0.13916	-13.7112		0.13879	-13.3207
-0.15877	-0.01289		0.13795	-13.742		0.13755	-13.331
-0.15998	-0.01299		0.13674	-13.742		0.13631	-13.3515
-0.16118	-0.01313		0.13554	-13.7523		0.13516	-13.3515
-0.16236	-0.0132		0.13436	-13.7523		0.13396	-13.3618
-0.16354	-0.01328		0.13318	-13.7729		0.13275	-13.4029
-0.16475	-0.01337		0.13194	-13.7729		0.13154	-13.4132
-0.16596	-0.01341		0.13076	-13.7934		0.13036	-13.4337
-0.16717	-0.01352		0.12955	-13.8037		0.12912	-13.4132
-0.16837	-0.01362		0.12835	-13.8242		0.12791	-13.4235
-0.16958	-0.01373		0.12717	-13.8448		0.12677	-13.4543
-0.17079	-0.01387		0.12596	-13.8448		0.12553	-13.4748
-0.17197	-0.01396		0.12475	-13.8448		0.12432	-13.4748
-0.17315	-0.01405		0.12354	-13.8756		0.12311	-13.4646
-0.17435	-0.01414		0.12237	-13.8551		0.12193	-13.4543
-0.17553	-0.0142		0.12113	-13.8859		0.12075	-13.4646
-0.17677	-0.01431		0.11992	-13.8654		0.11958	-13.5057
-0.17792	-0.0144		0.11874	-13.8756		0.11834	-13.5262
-0.17916	-0.01452		0.11753	-13.9167		0.11716	-13.5468
-0.18034	-0.01465		0.11638	-13.8962		0.11592	-13.5776
-0.18151	-0.01477		0.11518	-13.8756		0.11474	-13.5673
-0.18272	-0.01488		0.11397	-13.9476		0.11356	-13.5571
-0.18393	-0.01499		0.11279	-13.9373		0.11236	-13.5982
-0.18511	-0.01509		0.11158	-13.9579		0.11118	-13.5982
-0.18632	-0.01518		0.1104	-13.9887		0.10997	-13.6187
-0.18752	-0.01531		0.10919	-13.9681		0.10879	-13.6393
-0.1887	-0.01542		0.10799	-13.9887		0.10761	-13.6495
-0.18994	-0.01556		0.10681	-14.0195		0.10637	-13.6598
-0.19115	-0.01574		0.1056	-14.0092		0.10514	-13.6598
-0.19233	-0.01583		0.10439	-14.0606		0.10396	-13.6906
-0.19357	-0.01595		0.10321	-14.0401		0.10275	-13.7112
-0.19471	-0.01606		0.10194	-14.0503		0.10157	-13.7009
-0.19595	-0.01615		0.10077	-14.0606		0.10036	-13.6906
-0.19713	-0.01629		0.09956	-14.0709		0.09915	-13.7215
-0.19837	-0.01643		0.09835	-14.0606		0.09798	-13.7318
-0.19958	-0.01657		0.09717	-14.0915		0.09677	-13.7729
-0.20076	-0.01673		0.09596	-14.112		0.09556	-13.7523
-0.20197	-0.01687		0.09479	-14.112		0.09435	-13.742
-0.20317	-0.017		0.09355	-14.1326		0.09314	-13.8037
-0.20432	-0.01712		0.09237	-14.1223		0.0919	-13.8551
-0.20556	-0.01723		0.09116	-14.1428		0.09076	-13.8242
-0.20677	-0.01735		0.08998	-14.1326		0.08955	-13.8654
-0.20795	-0.01748		0.08877	-14.1428		0.08834	-13.8756
-0.20916	-0.01763		0.08756	-14.1428		0.08716	-13.8962
-0.21036	-0.01778		0.08636	-14.1839		0.08595	-13.8756
-0.21154	-0.01794		0.08512	-14.1839		0.08471	-13.8962
-0.21275	-0.01807		0.08391	-14.1942		0.08351	-13.9065
-0.21393	-0.01821		0.08276	-14.1942		0.08233	-13.927
-0.21517	-0.01834		0.08152	-14.2148		0.08112	-13.9476
-0.21638	-0.01846		0.08038	-14.2148		0.07991	-13.9579
-0.21755	-0.0186		0.07917	-14.225		0.07873	-13.9681
-0.21876	-0.01876		0.07796	-14.2456		0.07752	-13.9784
-0.21997	-0.01892		0.07675	-14.2559		0.07632	-13.9784
-0.22115	-0.0191		0.07557	-14.2353		0.07517	-13.9887
-0.22236	-0.01924		0.07436	-14.2867		0.0739	-14.0092
-0.22357	-0.01939		0.07315	-14.297		0.07269	-14.0195
-0.22477	-0.01953		0.07195	-14.2867		0.07151	-14.0401
-0.22598	-0.01963		0.07077	-14.297		0.07033	-14.0092
-0.22716	-0.0198		0.06953	-14.3278		0.0691	-14.0503
-0.2284	-0.01995		0.06835	-14.3175		0.06789	-14.0606
-0.22961	-0.02012		0.06714	-14.3381		0.06671	-14.0709
-0.23082	-0.02031		0.06593	-14.3381		0.06547	-14.0709
-0.23203	-0.02046		0.06476	-14.3381		0.06432	-14.112
-0.2332	-0.0206		0.06352	-14.3689		0.06311	-14.1017
-0.23438	-0.02075		0.06231	-14.3484		0.06187	-14.1326
-0.23559	-0.02087		0.06113	-14.3587		0.0607	-14.1017
-0.2368	-0.02101		0.05989	-14.3792		0.05952	-14.1428
-0.23801	-0.02117		0.05868	-14.3792		0.05834	-14.1428
-0.23918	-0.02132		0.05751	-14.4203		0.05713	-14.1634
-0.24039	-0.02149		0.0563	-14.41		0.05592	-14.2045
-0.24157	-0.02168		0.05512	-14.41		0.05472	-14.1942
-0.24278	-0.02183		0.05388	-14.4512		0.05351	-14.225
-0.24399	-0.02198		0.05273	-14.4512		0.05227	-14.225
-0.2452	-0.02212		0.05152	-14.4409		0.05112	-14.2456
-0.24637	-0.02222		0.05035	-14.4717		0.04988	-14.2559
-0.24758	-0.0224		0.04914	-14.4409		0.0487	-14.2867
-0.24876	-0.02255		0.0479	-14.4717		0.04753	-14.3175
-0.25	-0.02273		0.04672	-14.4512		0.04629	-14.3073
-0.25115	-0.02293		0.04551	-14.482		0.04511	-14.3073
-0.25238	-0.02308		0.0443	-14.5025		0.0439	-14.297
-0.25359	-0.02324		0.04313	-14.4717		0.04272	-14.3278
-0.25477	-0.02339		0.04189	-14.5025		0.04151	-14.3381
-0.25598	-0.0235		0.04068	-14.5025		0.04031	-14.3484
-0.25719	-0.02366		0.0395	-14.5231		0.03913	-14.3484
-0.2584	-0.02383		0.03829	-14.5334		0.03792	-14.3587
-0.25957	-0.02399		0.03715	-14.5642		0.03674	-14.3587
-0.26078	-0.02417		0.03591	-14.5642		0.0355	-14.41
-0.26196	-0.02433		0.03473	-14.5642		0.03433	-14.3895
-0.26317	-0.02448		0.03352	-14.5745		0.03309	-14.3792
-0.26435	-0.02462		0.03231	-14.5745		0.03188	-14.4203
-0.26559	-0.02476		0.03107	-14.595		0.0307	-14.4306
-0.26676	-0.0249		0.02989	-14.6156		0.02952	-14.4203
-0.26797	-0.02507		0.02869	-14.6258		0.02831	-14.4512
-0.26921	-0.02524		0.02748	-14.6464		0.02711	-14.4306
-0.27042	-0.02541		0.0263	-14.6464		0.0259	-14.4614
-0.2716	-0.02559		0.02509	-14.6772		0.02469	-14.4512
-0.27278	-0.02573		0.02388	-14.6567		0.02345	-14.4512
-0.27398	-0.02588		0.02267	-14.6464		0.02227	-14.4512
-0.27519	-0.02602		0.02147	-14.6875		0.02109	-14.4614
-0.27637	-0.02613		0.02029	-14.6875		0.01985	-14.5231
-0.27758	-0.02629		0.01911	-14.667		0.01868	-14.5025
-0.27879	-0.02646		0.0179	-14.6875		0.0175	-14.5334
-0.28	-0.02662		0.01669	-14.7081		0.01629	-14.5436
-0.28117	-0.02681		0.01548	-14.7183		0.01511	-14.5334
-0.28238	-0.02695		0.01431	-14.7081		0.01393	-14.5539
-0.28359	-0.0271		0.0131	-14.6978		0.0127	-14.5539
-0.2848	-0.02724		0.01189	-14.6978		0.01152	-14.5642
-0.28598	-0.02735		0.01071	-14.7286		0.01031	-14.5642
-0.28719	-0.02752		0.0095	-14.7183		0.0091	-14.5847
-0.28839	-0.02767		0.00829	-14.7389		0.00792	-14.5745
-0.28957	-0.02783		0.00712	-14.7697		0.00671	-14.6361
-0.29078	-0.028		0.00585	-14.7903		0.00551	-14.6053
-0.29202	-0.02817		0.00467	-14.7903		0.0043	-14.6156
-0.2932	-0.02831		0.00349	-14.7903		0.00309	-14.6772
-0.29441	-0.02845		0.00228	-14.8211		0.00188	-14.6978
-0.29555	-0.02856		0.00107	-14.8417		0.000671429	-14.667
-0.29679	-0.0287		-0.000134286	-14.852		-0.000537143	-14.6772
-0.298	-0.02885		-0.00134	-14.8417		-0.00171	-14.6772
-0.29918	-0.02899		-0.00249	-14.8417		-0.00292	-14.6978
-0.30042	-0.02917		-0.0037	-14.8725		-0.0041	-14.7183
-0.30156	-0.02933		-0.00491	-14.8622		-0.00531	-14.7081
-0.30277	-0.02947		-0.00615	-14.8828		-0.00652	-14.7389
-0.30398	-0.0296		-0.00732	-14.8725		-0.0077	-14.7492
-0.30519	-0.02974		-0.0085	-14.8828		-0.0089	-14.7389
-0.3064	-0.02984		-0.00974	-14.9136		-0.01014	-14.7492
-0.30758	-0.03		-0.01095	-14.9136		-0.01132	-14.7697
-0.30878	-0.03015		-0.01213	-14.9547		-0.0125	-14.8006
-0.30999	-0.03029		-0.01327	-14.9342		-0.01371	-14.78
-0.31117	-0.03047		-0.01448	-14.9342		-0.01492	-14.7903
-0.31238	-0.0306		-0.01572	-14.9444		-0.01609	-14.8211
-0.31356	-0.03073		-0.0169	-14.9342		-0.0173	-14.8314
-0.31477	-0.03086		-0.01811	-14.9547		-0.01848	-14.8417
-0.31597	-0.03096		-0.01929	-14.9444		-0.01969	-14.852
-0.31721	-0.03112		-0.02049	-14.965		-0.0209	-14.8828
-0.31845	-0.03127		-0.0217	-14.9547		-0.02207	-14.852
-0.31963	-0.03141		-0.02285	-14.965		-0.02328	-14.8828
-0.32081	-0.03157		-0.02406	-14.965		-0.02449	-14.8828
-0.38083	-0.038		-0.02527	-15.0061		-0.0257	-14.9033
-0.38204	-0.03812		-0.02647	-15.0164		-0.02694	-14.9136
-0.38322	-0.03806		-0.02771	-15.0164		-0.02815	-14.9239
-0.3844	-0.03826		-0.02889	-15.0267		-0.02929	-14.9239
-0.38558	-0.03812		-0.0301	-15.0472		-0.0305	-14.9444
-0.38678	-0.03825		-0.03131	-15.078		-0.03168	-14.9547
-0.38796	-0.03842		-0.03252	-15.0883		-0.03292	-14.9958
-0.3892	-0.03862		-0.03373	-15.078		-0.03416	-15.0472
-0.39044	-0.03871		-0.0349	-15.0678		-0.03537	-15.0575
-0.39162	-0.03904		-0.03608	-15.0986		-0.03655	-15.078
-0.39283	-0.03886		-0.03732	-15.078		-0.03775	-15.0883
-0.39404	-0.03896		-0.0385	-15.0986		-0.03893	-15.078
-0.39521	-0.03898		-0.03971	-15.1089		-0.04017	-15.0678
-0.39642	-0.03897		-0.04088	-15.1191		-0.04132	-15.0986
-0.39763	-0.03933		-0.04212	-15.15		-0.04253	-15.0883
-0.39884	-0.03926		-0.0433	-15.1603		-0.04374	-15.0986
-0.40002	-0.03943		-0.04451	-15.1603		-0.04494	-15.0986
-0.40119	-0.03952		-0.04572	-15.1603		-0.04612	-15.1191
-0.4024	-0.03961		-0.04693	-15.1911		-0.04733	-15.15
-0.40358	-0.03968		-0.04811	-15.1705		-0.04851	-15.1191
-0.40479	-0.03971		-0.04928	-15.1603		-0.04972	-15.1294
-0.406	-0.0398		-0.05049	-15.1603		-0.05089	-15.1397
-0.40717	-0.03995		-0.0517	-15.1603		-0.0521	-15.1603
-0.40841	-0.04012		-0.05291	-15.1911		-0.05331	-15.1705
-0.40962	-0.04018		-0.05409	-15.1705		-0.05452	-15.1808
-0.4108	-0.04036		-0.05533	-15.2116		-0.05573	-15.15
-0.41201	-0.04048		-0.0565	-15.2322		-0.05691	-15.1808
-0.41319	-0.04032		-0.05771	-15.2219		-0.05815	-15.2014
-0.4144	-0.0405		-0.05892	-15.2528		-0.05935	-15.2014
-0.4156	-0.04056		-0.06013	-15.263		-0.06053	-15.2014
-0.41681	-0.04048		-0.06131	-15.2322		-0.06174	-15.2116
-0.41799	-0.04071		-0.06252	-15.2528		-0.06295	-15.2322
-0.4192	-0.04083		-0.06372	-15.2939		-0.06416	-15.2219
-0.42044	-0.04101		-0.0649	-15.2939		-0.06534	-15.263
-0.42165	-0.04137		-0.06611	-15.3144		-0.06654	-15.2733
-0.42282	-0.04114		-0.06735	-15.2939		-0.06775	-15.2939
-0.42403	-0.04123		-0.06853	-15.2939		-0.06893	-15.2733
-0.42524	-0.04125		-0.06974	-15.3041		-0.07014	-15.3041
-0.42645	-0.04122		-0.07094	-15.3041		-0.07132	-15.3041
-0.42763	-0.04153		-0.07212	-15.3247		-0.07252	-15.3041
-0.42881	-0.04155		-0.07333	-15.3247		-0.07373	-15.2939
-0.43001	-0.04165		-0.07454	-15.335		-0.07494	-15.3247
-0.43119	-0.04184		-0.07572	-15.3658		-0.07612	-15.3452
-0.4324	-0.04178		-0.07696	-15.3761		-0.07733	-15.3555
-0.43358	-0.04187		-0.07816	-15.3761		-0.07854	-15.3864
-0.43479	-0.04202		-0.07934	-15.3864		-0.07975	-15.4172
-0.43603	-0.04207		-0.08055	-15.3864		-0.08095	-15.4172
-0.4372	-0.04223		-0.08173	-15.3864		-0.08213	-15.4377
-0.43841	-0.04229		-0.08294	-15.4275		-0.08331	-15.448
-0.43962	-0.04244		-0.08415	-15.3966		-0.08452	-15.448
-0.4408	-0.04249		-0.08529	-15.4275		-0.08573	-15.4891
-0.44201	-0.04268		-0.08653	-15.4275		-0.08693	-15.4994
-0.44318	-0.04266		-0.08774	-15.448		-0.08814	-15.4994
-0.44439	-0.04277		-0.08895	-15.4686		-0.08935	-15.4994
-0.4456	-0.04292		-0.09016	-15.4891		-0.09053	-15.5199
-0.44681	-0.04272		-0.09133	-15.4994		-0.09171	-15.5199
-0.44802	-0.04305		-0.09254	-15.5302		-0.09292	-15.5097
-0.44926	-0.04322		-0.09375	-15.5405		-0.09412	-15.5302
-0.45044	-0.04331		-0.09493	-15.5508		-0.09533	-15.5302
-0.45161	-0.04353		-0.09617	-15.5508		-0.0966	-15.5508
-0.45282	-0.04341		-0.09738	-15.5302		-0.09778	-15.5816
-0.45403	-0.04349		-0.09859	-15.5405		-0.09896	-15.5713
-0.45521	-0.04354		-0.09979	-15.5816		-0.10017	-15.5919
-0.45645	-0.04366		-0.10097	-15.5611		-0.10134	-15.5816
-0.45763	-0.04394		-0.10215	-15.5713		-0.10258	-15.6022
-0.45883	-0.04388		-0.10339	-15.5919		-0.10376	-15.6433
-0.46004	-0.04413		-0.10457	-15.5919		-0.10497	-15.6433
-0.46122	-0.04418		-0.10578	-15.6227		-0.10618	-15.6433
-0.46243	-0.04421		-0.10698	-15.6227		-0.10742	-15.6741
-0.46361	-0.04434		-0.10819	-15.6227		-0.10856	-15.6638
-0.46481	-0.04451		-0.10937	-15.633		-0.10974	-15.6433
-0.46599	-0.04446		-0.11055	-15.6124		-0.11092	-15.6844
-0.4672	-0.04475		-0.11179	-15.6227		-0.11213	-15.6638
-0.46841	-0.04484		-0.11297	-15.6844		-0.11334	-15.6741
-0.46959	-0.04481		-0.11417	-15.6535		-0.11451	-15.7049
-0.47083	-0.04516		-0.11535	-15.7049		-0.11572	-15.7255
-0.47197	-0.04529		-0.11656	-15.7152		-0.11696	-15.7563
-0.47321	-0.04528		-0.11777	-15.7049		-0.11814	-15.7563
-0.47439	-0.04529		-0.11898	-15.7049		-0.11932	-15.7255
-0.4756	-0.04547		-0.12019	-15.7152		-0.12056	-15.7872
-0.47684	-0.04547		-0.12136	-15.7049		-0.1217	-15.7872
-0.47802	-0.04579		-0.12254	-15.7255		-0.12291	-15.818
-0.47919	-0.04587		-0.12375	-15.7255		-0.12415	-15.818
-0.48043	-0.04618		-0.12496	-15.7358		-0.12533	-15.7974
-0.48158	-0.04623		-0.12614	-15.7255		-0.12657	-15.8385
-0.48282	-0.04633		-0.12738	-15.7358		-0.12772	-15.818
-0.484	-0.04642		-0.12855	-15.7049		-0.12896	-15.8385
-0.48521	-0.04646		-0.12976	-15.7666		-0.13016	-15.8796
-0.48641	-0.04659		-0.13097	-15.746		-0.13134	-15.8899
-0.48759	-0.04696		-0.13218	-15.746		-0.13249	-15.8899
-0.4888	-0.047		-0.13333	-15.7666		-0.13373	-15.9413
-0.49001	-0.04711		-0.13453	-15.8077		-0.13494	-15.9105
-0.49119	-0.0474		-0.13574	-15.818		-0.13611	-15.9516
-0.49239	-0.0475		-0.13698	-15.8283		-0.13732	-15.9413
-0.4936	-0.04758		-0.13813	-15.8077		-0.13853	-15.9619
-0.49481	-0.04779		-0.13934	-15.8488		-0.13977	-15.9207
-0.49605	-0.048		-0.14051	-15.8694		-0.14095	-15.9516
-0.49723	-0.04806		-0.14175	-15.8591		-0.14213	-15.9413
-0.49844	-0.04841		-0.14293	-15.8899		-0.14337	-15.9721
-0.49965	-0.04859		-0.14417	-15.9207		-0.14454	-15.9824
-0.50085	-0.04887		-0.14535	-15.9105		-0.14572	-16.0132
-0.50203	-0.04912		-0.14656	-15.9207		-0.1469	-16.0235
-0.50324	-0.04911		-0.14777	-15.8694		-0.14814	-16.0338
-0.50439	-0.04921		-0.14897	-15.9002		-0.14935	-16.0441
-0.50563	-0.04954		-0.15015	-15.931		-0.15052	-16.0852
-0.5068	-0.04941		-0.15136	-15.9207		-0.1517	-16.0646
-0.50801	-0.05001		-0.15254	-15.9413		-0.15291	-16.0338
-0.50922	-0.05021		-0.15372	-15.9619		-0.15412	-16.0955
-0.51046	-0.05063		-0.15492	-16.003		-0.15533	-16.116
-0.51161	-0.05085		-0.15613	-15.9619		-0.15654	-16.1468
-0.51285	-0.0509		-0.15731	-15.9721		-0.15771	-16.1263
-0.51399	-0.05105		-0.15855	-15.9927		-0.15892	-16.1263
-0.5152	-0.05145		-0.15973	-15.9824		-0.16013	-16.1468
-0.51641	-0.05154		-0.16097	-16.0441		-0.16134	-16.1468
-0.51759	-0.05212		-0.16218	-16.0646		-0.16255	-16.1777
-0.51877	-0.05234		-0.16335	-16.0749		-0.16379	-16.1777
-0.52001	-0.0527		-0.16456	-16.0338		-0.16493	-16.1777
-0.52118	-0.05299		-0.16574	-16.0646		-0.16614	-16.1982
-0.52239	-0.05334		-0.16695	-16.0749		-0.16735	-16.2188
-0.5236	-0.05372		-0.16816	-16.0646		-0.16856	-16.2291
-0.52478	-0.054		-0.16937	-16.116		-0.16977	-16.2085
-0.52602	-0.05437		-0.17057	-16.0955		-0.17095	-16.2393
-0.52716	-0.05464		-0.17178	-16.0852		-0.17212	-16.2599
-0.52837	-0.05526		-0.17299	-16.1057		-0.17336	-16.2702
-0.52955	-0.0557		-0.17417	-16.1366		-0.17454	-16.2702
-0.53076	-0.05619		-0.17535	-16.1571		-0.17578	-16.2804
-0.532	-0.05689		-0.17655	-16.1982		-0.17699	-16.2907
-0.53318	-0.05688		-0.17776	-16.188		-0.17817	-16.2804
-0.53438	-0.05762		-0.17897	-16.2085		-0.17934	-16.3215
-0.53556	-0.05807		-0.18018	-16.1982		-0.18058	-16.3215
-0.5368	-0.05849		-0.18136	-16.1982		-0.18176	-16.3318
-0.53798	-0.05937		-0.18254	-16.2291		-0.18297	-16.3421
-0.53922	-0.05995		-0.18374	-16.2291		-0.18418	-16.3524
-0.54037	-0.06029		-0.18492	-16.2599		-0.18536	-16.3729
-0.54161	-0.06121		-0.18613	-16.2907		-0.18656	-16.3832
-0.54278	-0.06161		-0.18734	-16.2804		-0.18774	-16.4038
-0.54399	-0.06239		-0.18855	-16.2804		-0.18895	-16.4346
-0.54517	-0.06304		-0.18976	-16.2702		-0.19013	-16.4449
-0.54641	-0.06381		-0.19096	-16.301		-0.19137	-16.4551
-0.54759	-0.06472		-0.19217	-16.3113		-0.19258	-16.4551
-0.54879	-0.06548		-0.19335	-16.3318		-0.19378	-16.5168
-0.54997	-0.0662		-0.19459	-16.3318		-0.19496	-16.4963
-0.55118	-0.06714		-0.1958	-16.3627		-0.1962	-16.486
-0.55239	-0.06815		-0.19698	-16.3421		-0.19735	-16.4551
-0.55357	-0.06881		-0.19822	-16.3421		-0.19859	-16.486
-0.55478	-0.06982		-0.19942	-16.3627		-0.19977	-16.5168
-0.55602	-0.07111		-0.2006	-16.3421		-0.20097	-16.5168
-0.55716	-0.07146		-0.20178	-16.3832		-0.20218	-16.5168
-0.55837	-0.07292		-0.20296	-16.4038		-0.20336	-16.5271
-0.55958	-0.07395		-0.20417	-16.4243		-0.20457	-16.5374
-0.56079	-0.07523		-0.20534	-16.4449		-0.20578	-16.5168
-0.56193	-0.07647		-0.20658	-16.4449		-0.20699	-16.5682
-0.56314	-0.0773		-0.20779	-16.4449		-0.20816	-16.5476
-0.56435	-0.07866		-0.20897	-16.4551		-0.20934	-16.599
-0.56556	-0.07994		-0.21018	-16.4449		-0.21055	-16.6196
-0.56677	-0.0811		-0.21136	-16.4449		-0.21176	-16.6093
-0.56795	-0.08283		-0.21256	-16.4963		-0.21297	-16.599
-0.56915	-0.08394		-0.2138	-16.5168		-0.21418	-16.6299
-0.57036	-0.08517		-0.21501	-16.5271		-0.21538	-16.5888
-0.57154	-0.0866		-0.21619	-16.5476		-0.21662	-16.6401
-0.57275	-0.088		-0.21737	-16.5476		-0.2178	-16.6504
-0.57399	-0.08966		-0.21861	-16.5682		-0.21898	-16.6607
-0.57517	-0.09122		-0.21978	-16.5579		-0.22022	-16.6915
-0.57638	-0.09266		-0.22096	-16.5271		-0.2214	-16.6607
-0.57755	-0.09426		-0.22217	-16.5682		-0.2226	-16.7018
-0.57879	-0.09569		-0.22338	-16.6093		-0.22384	-16.7635
-0.58	-0.09709		-0.22459	-16.6093		-0.22499	-16.7532
-0.58115	-0.09839		-0.2258	-16.5888		-0.22623	-16.784
-0.58239	-0.10065		-0.22697	-16.5785		-0.22744	-16.784
-0.58356	-0.10148		-0.22821	-16.599		-0.22862	-16.7429
-0.58477	-0.10335		-0.22939	-16.6196		-0.22982	-16.7635
-0.58598	-0.105		-0.2306	-16.6401		-0.23097	-16.7943
-0.58716	-0.10589		-0.23181	-16.6607		-0.23218	-16.7943
-0.58837	-0.10785		-0.23299	-16.6504		-0.23339	-16.8148
-0.58955	-0.10898		-0.23416	-16.6607		-0.2346	-16.8354
-0.59075	-0.11059		-0.2354	-16.671		-0.23577	-16.8559
-0.59196	-0.11227		-0.23658	-16.7121		-0.23701	-16.8457
-0.59314	-0.11342		-0.23779	-16.6915		-0.23822	-16.8559
-0.59432	-0.11477		-0.23897	-16.7223		-0.2394	-16.8765
-0.59553	-0.1162		-0.24021	-16.7121		-0.24061	-16.8868
-0.59673	-0.11765		-0.24138	-16.6915		-0.24179	-16.9073
-0.59794	-0.11963		-0.24259	-16.7223		-0.243	-16.9279
-0.59915	-0.12065		-0.24377	-16.7326		-0.2442	-16.9587
			-0.24498	-16.7429		-0.24538	-16.9176
			-0.24619	-16.7943		-0.24662	-16.9485
			-0.2474	-16.8046		-0.2478	-16.9485
			-0.2486	-16.8251		-0.24898	-16.9485
			-0.24978	-16.8765		-0.25018	-16.9896
			-0.25096	-16.8148		-0.25139	-17.0204
			-0.25217	-16.8251		-0.2526	-17.0307
			-0.25338	-16.8354		-0.25381	-17.0615
			-0.25459	-16.8354		-0.25496	-17.0409
			-0.25576	-16.8765		-0.2562	-17.0615
			-0.25697	-16.8354		-0.25737	-17.0512
			-0.25818	-16.8971		-0.25855	-17.0204
			-0.25939	-16.8971		-0.25976	-17.0307
			-0.2606	-16.8868		-0.26094	-17.0615
			-0.26177	-16.8971		-0.26215	-17.0923
			-0.26298	-16.9176		-0.26339	-17.1334
			-0.26416	-16.9382		-0.26459	-17.154
			-0.2654	-16.969		-0.26577	-17.1951
			-0.26658	-16.9587		-0.26698	-17.1848
			-0.26782	-16.9587		-0.26819	-17.1745
			-0.26903	-16.9793		-0.2694	-17.2054
			-0.2702	-16.969		-0.27058	-17.1951
			-0.27141	-16.9485		-0.27175	-17.2054
			-0.27256	-17.0204		-0.27296	-17.1951
			-0.2738	-17.0101		-0.27417	-17.2157
			-0.27498	-17.0101		-0.27535	-17.2259
			-0.27618	-17.0204		-0.27653	-17.2259
			-0.27739	-17.0307		-0.27773	-17.2362
			-0.27857	-17.0718		-0.27894	-17.2362
			-0.27978	-17.0615		-0.28015	-17.2979
			-0.28099	-17.0718		-0.28133	-17.2773
			-0.28223	-17.1232		-0.28254	-17.3287
			-0.28337	-17.1129		-0.28375	-17.3081
			-0.28458	-17.1232		-0.28492	-17.2979
			-0.28582	-17.154		-0.28616	-17.3184
			-0.28703	-17.1334		-0.28737	-17.339
			-0.28821	-17.154		-0.28855	-17.3698
			-0.28942	-17.1643		-0.28976	-17.3801
			-0.29059	-17.1745		-0.29094	-17.3801
			-0.2918	-17.1951		-0.29214	-17.3698
			-0.29301	-17.2362		-0.29335	-17.4109
			-0.29422	-17.2465		-0.29456	-17.4109
			-0.29543	-17.2465		-0.29577	-17.4212
			-0.29664	-17.2362		-0.29698	-17.4417
			-0.29785	-17.2465		-0.29822	-17.4315
			-0.29902	-17.2465		-0.29936	-17.4315
			-0.30026	-17.267		-0.30057	-17.452
			-0.30144	-17.2568		-0.30172	-17.4315
			-0.30262	-17.3081		-0.30293	-17.4623
			-0.3038	-17.3184		-0.30417	-17.5445
			-0.305	-17.3287		-0.30535	-17.4931
			-0.30621	-17.3184		-0.30658	-17.5342
			-0.30739	-17.2979		-0.30776	-17.5548
			-0.3086	-17.3287		-0.30897	-17.5651
			-0.30978	-17.339		-0.31021	-17.6062
			-0.31099	-17.3184		-0.31142	-17.5548
			-0.31219	-17.3698		-0.3126	-17.5856
			-0.31337	-17.4109		-0.31381	-17.5959
			-0.31458	-17.3904		-0.31498	-17.5959
			-0.31579	-17.4417		-0.31619	-17.5856
			-0.31697	-17.3801		-0.31737	-17.5959
			-0.31821	-17.4212		-0.31861	-17.637
			-0.31941	-17.452		-0.31979	-17.6781
			-0.32062	-17.4623		-0.32099	-17.6678
			-0.32183	-17.4726		-0.32217	-17.6884
			-0.32301	-17.4931		-0.32341	-17.6678
			-0.32422	-17.4726		-0.32462	-17.6576
			-0.32539	-17.4931		-0.3258	-17.7192
			-0.32663	-17.4726		-0.32698	-17.7089
			-0.32781	-17.4931		-0.32818	-17.7398
			-0.32905	-17.4931		-0.32939	-17.7603
			-0.33026	-17.524		-0.33054	-17.7912
			-0.33144	-17.5137		-0.33175	-17.8117
			-0.33262	-17.5548		-0.33296	-17.8117
			-0.33382	-17.5548		-0.33416	-17.8425
			-0.335	-17.5856		-0.33537	-17.8425
			-0.33618	-17.5753		-0.33661	-17.8528
			-0.33742	-17.6267		-0.33776	-17.8836
			-0.33863	-17.6165		-0.33897	-17.8836
			-0.3398	-17.6267		-0.34018	-17.8836
			-0.34101	-17.6267		-0.34135	-17.9042
			-0.34222	-17.6678		-0.34256	-17.9042
			-0.34337	-17.6884		-0.3438	-17.9864
			-0.34458	-17.6987		-0.34498	-17.9453
			-0.34582	-17.6884		-0.34619	-17.9556
			-0.34703	-17.7089		-0.34737	-17.9556
			-0.34823	-17.6987		-0.34857	-17.9556
			-0.34941	-17.7295		-0.34981	-18.0173
			-0.35059	-17.7192		-0.35102	-17.9967
			-0.35183	-17.7398		-0.35217	-18.007
			-0.35301	-17.7501		-0.35335	-18.007
			-0.35421	-17.7809		-0.35459	-18.0173
			-0.35539	-17.8117		-0.3558	-18.0481
			-0.35663	-17.8014		-0.357	-18.0584
			-0.35784	-17.8323		-0.35821	-18.0686
			-0.35902	-17.8323		-0.35942	-18.0892
			-0.36026	-17.8528		-0.36063	-18.0789
			-0.3614	-17.8528		-0.36178	-18.1097
			-0.36261	-17.9145		-0.36302	-18.12
			-0.36379	-17.9042		-0.36419	-18.12
			-0.365	-17.935		-0.3654	-18.1508
			-0.36621	-17.9248		-0.36661	-18.1611
			-0.36742	-17.9248		-0.36779	-18.1714
			-0.36866	-17.9248		-0.36897	-18.1611
			-0.36983	-17.9556		-0.37021	-18.2125
			-0.37104	-17.9453		-0.37138	-18.2228
			-0.37219	-17.9761		-0.37256	-18.2228
			-0.37343	-17.9864		-0.3738	-18.2844
			-0.37461	-17.9659		-0.37495	-18.2639
			-0.37581	-18.0378		-0.37619	-18.2639
			-0.37699	-18.0275		-0.37739	-18.2742
			-0.37817	-18.007		-0.37857	-18.2844
			-0.37941	-18.007		-0.37981	-18.3256
			-0.38059	-18.0173		-0.38099	-18.3358
			-0.38179	-18.0584		-0.38217	-18.305
			-0.38297	-18.0584		-0.38334	-18.3564
			-0.38421	-18.0995		-0.38458	-18.3667
			-0.38542	-18.1097		-0.38576	-18.3769
			-0.38663	-18.1303		-0.38697	-18.3564
			-0.38781	-18.1406		-0.38818	-18.3564
			-0.38902	-18.1714		-0.38939	-18.3769
			-0.39022	-18.1817		-0.3906	-18.4078
			-0.3914	-18.192		-0.39177	-18.3872
			-0.39261	-18.192		-0.39298	-18.4694
			-0.39382	-18.2022		-0.39422	-18.4489
			-0.395	-18.2331		-0.3954	-18.4489
			-0.3962	-18.2433		-0.39661	-18.4592
			-0.39741	-18.2331		-0.39779	-18.4489
			-0.39862	-18.2331		-0.39896	-18.4489
			-0.3998	-18.2639		-0.4002	-18.49
			-0.40098	-18.2639		-0.40135	-18.5311
			-0.40219	-18.305		-0.40253	-18.5105
			-0.40339	-18.3256		-0.40383	-18.5619
			-0.40457	-18.3256		-0.40497	-18.5105
			-0.40581	-18.3461		-0.40618	-18.5722
			-0.40702	-18.3667		-0.40742	-18.5825
			-0.4082	-18.3769		-0.40857	-18.5825
			-0.40941	-18.3975		-0.40978	-18.603
			-0.41061	-18.3769		-0.41099	-18.6647
			-0.41179	-18.4283		-0.41216	-18.603
			-0.413	-18.4386		-0.41334	-18.5825
			-0.41424	-18.4283		-0.41461	-18.5928
			-0.41545	-18.4489		-0.41582	-18.603
			-0.41666	-18.4592		-0.417	-18.6133
			-0.41784	-18.4386		-0.41821	-18.6544
			-0.41901	-18.4694		-0.41938	-18.6441
			-0.42022	-18.4694		-0.42056	-18.6441
			-0.42143	-18.49		-0.42174	-18.6236
			-0.42261	-18.5105		-0.42295	-18.6441
			-0.42382	-18.5208		-0.42416	-18.675
			-0.42499	-18.5516		-0.4254	-18.6647
			-0.4262	-18.49		-0.42657	-18.6955
			-0.42738	-18.5516		-0.42775	-18.6955
			-0.42862	-18.5619		-0.42899	-18.6955
			-0.4298	-18.5722		-0.4302	-18.7469
			-0.43101	-18.5928		-0.43138	-18.7161
			-0.43221	-18.6441		-0.43259	-18.7469
			-0.43339	-18.603		-0.43379	-18.7572
			-0.4346	-18.6133		-0.435	-18.7366
			-0.43581	-18.6339		-0.43621	-18.7572
			-0.43699	-18.6339		-0.43739	-18.788
			-0.43819	-18.675		-0.43857	-18.7983
			-0.4394	-18.6852		-0.43981	-18.8086
			-0.44061	-18.6955		-0.44095	-18.8291
			-0.44179	-18.7366		-0.44216	-18.8189
			-0.44297	-18.7366		-0.4434	-18.86
			-0.44421	-18.7264		-0.44458	-18.7777
			-0.44542	-18.7366		-0.44579	-18.7777
			-0.44659	-18.7572		-0.44703	-18.8086
			-0.4478	-18.7469		-0.44824	-18.8394
			-0.44898	-18.7675		-0.44944	-18.8497
			-0.45022	-18.7983		-0.45059	-18.8497
			-0.45143	-18.8086		-0.4518	-18.86
			-0.45257	-18.8189		-0.45298	-18.8805
			-0.45381	-18.8189		-0.45419	-18.8908
			-0.45496	-18.86		-0.45539	-18.8805
			-0.4562	-18.8908		-0.4566	-18.8805
			-0.45744	-18.8702		-0.45778	-18.8805
			-0.45862	-18.8702		-0.45899	-18.8805
			-0.45983	-18.8702		-0.4602	-18.9319
			-0.46097	-18.8805		-0.46137	-18.9216
			-0.46218	-18.9319		-0.46258	-18.9524
			-0.46336	-18.9319		-0.46379	-18.9524
			-0.46457	-18.9011		-0.465	-18.9524
			-0.46578	-18.9524		-0.46621	-18.9627
			-0.46698	-18.973		-0.46742	-18.9833
			-0.46822	-18.973		-0.4686	-18.9627
			-0.4694	-18.9627		-0.46977	-19.0141
			-0.47061	-18.9627		-0.47098	-18.9936
			-0.47182	-18.973		-0.47216	-19.0347
			-0.473	-18.9524		-0.4734	-19.0141
			-0.4742	-18.973		-0.47455	-19.0038
			-0.47541	-18.9936		-0.47578	-19.0347
			-0.47659	-19.0141		-0.47702	-19.0347
			-0.4778	-19.0244		-0.4782	-19.0038
			-0.47904	-19.0244		-0.47941	-19.0244
			-0.48022	-19.0347		-0.48062	-19.0552
			-0.48142	-19.0244		-0.48177	-19.0552
			-0.48257	-19.045		-0.48297	-19.0347
			-0.48381	-19.0655		-0.48418	-19.045
			-0.48499	-19.0861		-0.48542	-19.0552
			-0.4862	-19.0963		-0.48663	-19.0758
			-0.48741	-19.0861		-0.48781	-19.0758
			-0.48858	-19.1169		-0.48899	-19.0655
			-0.48982	-19.1374		-0.49019	-19.1272
			-0.49103	-19.1374		-0.49137	-19.1169
			-0.49221	-19.1272		-0.49261	-19.1786
			-0.49339	-19.1272		-0.49382	-19.1272
			-0.49463	-19.158		-0.49503	-19.1169
			-0.49583	-19.1683		-0.49621	-19.1477
			-0.49701	-19.1477		-0.49741	-19.158
			-0.49822	-19.1374		-0.49856	-19.1786
			-0.49937	-19.1374		-0.4998	-19.1683
			-0.50058	-19.1683		-0.50098	-19.1272
			-0.50178	-19.158		-0.50219	-19.1477
			-0.50296	-19.1991		-0.50343	-19.158
			-0.5042	-19.2094		-0.50457	-19.1477
			-0.50538	-19.1991		-0.50581	-19.1683
			-0.50662	-19.2094		-0.50699	-19.1786
			-0.5078	-19.1991		-0.5082	-19.2197
			-0.50897	-19.2505		-0.50938	-19.2299
			-0.51021	-19.2505		-0.51059	-19.2197
			-0.51139	-19.2608		-0.51176	-19.2402
			-0.51257	-19.271		-0.51297	-19.2402
			-0.51381	-19.2608		-0.51418	-19.2608
			-0.51499	-19.2916		-0.51536	-19.2402
			-0.51616	-19.3019		-0.51657	-19.2505
			-0.51737	-19.271		-0.51777	-19.2608
			-0.51858	-19.2916		-0.51901	-19.2402
			-0.51979	-19.2813		-0.52022	-19.271
			-0.521	-19.3019		-0.52137	-19.2916
			-0.52214	-19.3224		-0.52261	-19.2916
			-0.52335	-19.3224		-0.52379	-19.3224
			-0.52456	-19.3635		-0.525	-19.2813
			-0.52577	-19.3121		-0.5262	-19.3121
			-0.52698	-19.3327		-0.52738	-19.3019
			-0.52816	-19.3532		-0.52859	-19.3121
			-0.52933	-19.3944		-0.52977	-19.3635
			-0.53054	-19.3738		-0.53095	-19.343
			-0.53175	-19.4252		-0.53218	-19.3841
			-0.53296	-19.456		-0.53339	-19.3738
			-0.53414	-19.4252		-0.5346	-19.343
			-0.53535	-19.4252		-0.53578	-19.3841
			-0.53655	-19.3944		-0.53699	-19.4149
			-0.53776	-19.4252		-0.53817	-19.3841
			-0.53897	-19.4458		-0.53937	-19.4355
			-0.54018	-19.4355		-0.54058	-19.4149
			-0.54139	-19.4355		-0.54176	-19.4252
			-0.54257	-19.3944		-0.54297	-19.4458
			-0.54377	-19.4355		-0.54415	-19.4869
			-0.54498	-19.4458		-0.54539	-19.4458
			-0.54616	-19.456		-0.54659	-19.4663
			-0.54737	-19.4869		-0.54777	-19.4766
			-0.54861	-19.528		-0.54895	-19.4252
			-0.54982	-19.4971		-0.55019	-19.5074
			-0.55099	-19.4971		-0.55137	-19.528
			-0.55214	-19.528		-0.55258	-19.4869
			-0.55338	-19.5382		-0.55375	-19.528
			-0.55459	-19.5485		-0.55499	-19.5382
			-0.55577	-19.5588		-0.5562	-19.528
			-0.55701	-19.5691		-0.55735	-19.5382
			-0.55815	-19.5382		-0.55856	-19.5485
			-0.55936	-19.5485		-0.55976	-19.5691
			-0.56054	-19.5691		-0.56094	-19.5691
			-0.56175	-19.5896		-0.56218	-19.5794
			-0.56293	-19.5999		-0.56333	-19.5999
			-0.56413	-19.5999		-0.56454	-19.6205
			-0.56534	-19.6616		-0.56575	-19.6205
			-0.56655	-19.641		-0.56692	-19.6102
			-0.56776	-19.5999		-0.56813	-19.6102
			-0.56897	-19.6307		-0.56934	-19.6205
			-0.57015	-19.641		-0.57052	-19.6513
			-0.57135	-19.6205		-0.57173	-19.6307
			-0.57253	-19.6307		-0.57294	-19.6616
			-0.57377	-19.641		-0.57417	-19.7129
			-0.57498	-19.6718		-0.57538	-19.6821
			-0.57619	-19.6821		-0.57659	-19.6616
			-0.5774	-19.6718		-0.57777	-19.6616
			-0.57858	-19.6513		-0.57895	-19.6718
			-0.57981	-19.6513		-0.58019	-19.7232
			-0.58096	-19.6924		-0.58136	-19.7027
			-0.58217	-19.7129		-0.58251	-19.7027
			-0.58335	-19.6924		-0.58378	-19.7232
			-0.58459	-19.7335		-0.58499	-19.7541
			-0.58576	-19.7232		-0.5862	-19.7541
			-0.58697	-19.7232		-0.58735	-19.7643
			-0.58818	-19.7335		-0.58855	-19.8157
			-0.58936	-19.7541		-0.58976	-19.8157
			-0.59054	-19.7335		-0.59094	-19.826
			-0.59175	-19.7541		-0.59215	-19.7849
			-0.59292	-19.7335		-0.59333	-19.7849
			-0.5941	-19.7335		-0.59453	-19.826
			-0.59534	-19.7952		-0.59574	-19.8774
			-0.59655	-19.7849		-0.59692	-19.826
[truncated: 3 more rows]

## Sheet: Fig. 6h
			Leg movement angle normalized to maximum angle
		Simulation Voltage (V)	S1	S2	S3
		0.04	0	0	0.0833333
		0.06	0	0.1	0.166667
		0.08	0	0.5	0.583333
		0.1	0.0833333	0.8	0.916667
		0.2	0.666667	0.9	1
		0.3	1	1	1
		0.4	1	1	1
		0.5	1	1	1
		0.8	1	1	1
		1	1	1	1

## Sheet: Fig. 7c
				3D		2D
				Frequency (Hz)	Power/Frequency (dB/Hz)	Frequency (Hz)	Power/Frequency (dB/Hz)
				3.00001	-51.1151	3.00001	-34.1055
				3.01667	-50.4331	3.01667	-34.1491
				3.03334	-50.477	3.03334	-34.4701
				3.05001	-50.5957	3.05001	-34.3774
				3.06667	-50.503	3.06667	-33.9328
				3.08334	-50.3509	3.08334	-34.0479
				3.10001	-49.9827	3.10001	-34.0125
				3.11667	-49.6877	3.11667	-34.2153
				3.13334	-49.8565	3.13334	-34.1771
				3.15001	-50.3244	3.15001	-34.0725
				3.16668	-50.4968	3.16668	-34.2652
				3.18334	-50.1823	3.18334	-34.5675
				3.20001	-50.4854	3.20001	-34.6773
				3.21667	-50.4326	3.21667	-35.0837
				3.23334	-50.3645	3.23334	-35.0164
				3.25001	-50.3876	3.25001	-35.014
				3.26668	-50.6216	3.26668	-35.1582
				3.28334	-50.4963	3.28334	-35.0714
				3.30001	-50.8	3.30001	-34.8456
				3.31668	-50.969	3.31668	-34.9337
				3.33334	-50.8389	3.33334	-35.0394
				3.35001	-50.9648	3.35001	-34.786
				3.36667	-51.0487	3.36667	-34.8522
				3.38334	-51.1949	3.38334	-34.8367
				3.40001	-50.8588	3.40001	-34.7853
				3.41668	-51.1435	3.41668	-35.1371
				3.43334	-51.1116	3.43334	-35.5605
				3.45001	-51.3911	3.45001	-35.672
				3.46668	-51.4538	3.46668	-35.7889
				3.48334	-51.2022	3.48334	-35.7989
				3.50001	-50.8702	3.50001	-36.4347
				3.51668	-50.9314	3.51668	-36.5049
				3.53334	-50.9004	3.53334	-37.4906
				3.55001	-50.8242	3.55001	-37.6012
				3.56668	-51.4364	3.56668	-37.9484
				3.58334	-51.6111	3.58334	-38.0334
				3.60001	-51.9797	3.60001	-38.0681
				3.61668	-52.0676	3.61668	-38.0551
				3.63334	-52.4582	3.63334	-37.9131
				3.65001	-52.2487	3.65001	-37.8283
				3.66668	-52.0662	3.66668	-37.502
				3.68334	-52.146	3.68334	-37.3806
				3.70001	-52.0913	3.70001	-37.1286
				3.71668	-51.925	3.71668	-36.8975
				3.73334	-51.8184	3.73334	-37.0928
				3.75001	-51.7568	3.75001	-36.9078
				3.76668	-51.5174	3.76668	-36.8162
				3.78334	-51.214	3.78334	-36.6301
				3.80001	-51.0364	3.80001	-36.593
				3.81668	-50.6824	3.81668	-36.5091
				3.83334	-50.5388	3.83334	-36.565
				3.85001	-50.1387	3.85001	-36.5887
				3.86668	-50.2415	3.86668	-36.503
				3.88334	-50.4774	3.88334	-36.194
				3.90001	-50.4555	3.90001	-35.9678
				3.91668	-50.596	3.91668	-35.7657
				3.93334	-50.8265	3.93334	-35.6454
				3.95001	-50.8058	3.95001	-35.4924
				3.96668	-50.8131	3.96668	-35.1352
				3.98334	-51.0009	3.98334	-35.4657
				4.00001	-51.3325	4.00001	-34.9067
				4.01668	-51.2071	4.01668	-34.8522
				4.03334	-51.5207	4.03334	-33.7
				4.05001	-51.8701	4.05001	-33.9395
				4.06668	-51.3355	4.06668	-33.7884
				4.08334	-51.2503	4.08334	-34.2737
				4.10001	-51.2795	4.10001	-34.2573
				4.11668	-51.0107	4.11668	-34.1763
				4.13334	-50.5062	4.13334	-35.0525
				4.15001	-50.4127	4.15001	-35.1492
				4.16668	-50.7247	4.16668	-35.0194
				4.18334	-50.8438	4.18334	-35.3034
				4.20001	-50.7324	4.20001	-35.7755
				4.21668	-50.9416	4.21668	-35.5991
				4.23334	-51.5286	4.23334	-35.3695
				4.25001	-51.5509	4.25001	-35.509
				4.26668	-51.7569	4.26668	-35.8224
				4.28334	-51.7891	4.28334	-36.1096
				4.30001	-51.7158	4.30001	-36.1173
				4.31668	-51.7483	4.31668	-36.2747
				4.33334	-51.8291	4.33334	-36.5299
				4.35001	-52.2851	4.35001	-36.6424
				4.36668	-52.0724	4.36668	-37.1749
				4.38335	-51.6183	4.38335	-37.2056
				4.40001	-51.9527	4.40001	-37.4373
				4.41668	-51.7219	4.41668	-37.4346
				4.43335	-51.4201	4.43335	-37.5179
				4.45001	-51.4009	4.45001	-37.979
				4.46668	-51.2367	4.46668	-38.6006
				4.48334	-50.8029	4.48334	-38.4622
				4.50001	-50.5336	4.50001	-38.6237
				4.51668	-50.592	4.51668	-38.6869
				4.53334	-50.2392	4.53334	-38.8666
				4.55001	-50.0369	4.55001	-38.7244
				4.56668	-49.9203	4.56668	-38.6223
				4.58334	-50.2074	4.58334	-37.9817
				4.60001	-49.7069	4.60001	-38.1235
				4.61668	-49.7665	4.61668	-37.9579
				4.63335	-49.6973	4.63335	-37.2982
				4.65001	-49.2741	4.65001	-38.1015
				4.66668	-48.8014	4.66668	-38.4364
				4.68335	-48.5013	4.68335	-38.2703
				4.70001	-48.5824	4.70001	-38.048
				4.71668	-48.1971	4.71668	-38.0928
				4.73335	-47.7014	4.73335	-38.3001
				4.75001	-47.3537	4.75001	-38.0426
				4.76668	-46.9918	4.76668	-37.6706
				4.78335	-46.6666	4.78335	-37.6521
				4.80001	-46.7202	4.80001	-37.72
				4.81668	-46.5872	4.81668	-37.6356
				4.83335	-46.4165	4.83335	-37.2233
				4.85001	-45.8844	4.85001	-37.0184
				4.86668	-45.3551	4.86668	-36.4611
				4.88335	-45.2543	4.88335	-36.6672
				4.90001	-44.6793	4.90001	-36.9472
				4.91668	-44.3012	4.91668	-37.0523
				4.93335	-44.1054	4.93335	-37.0658
				4.95001	-44.0352	4.95001	-36.7944
				4.96668	-44.0934	4.96668	-36.6052
				4.98335	-44.1518	4.98335	-36.577
				5.00001	-44.5306	5.00001	-36.4679
				5.01668	-44.5589	5.01668	-36.5009
				5.03335	-44.8331	5.03335	-36.4493
				5.05001	-45.2606	5.05001	-36.3893
				5.06668	-45.3028	5.06668	-36.3357
				5.08335	-44.8078	5.08335	-36.7928
				5.10001	-45.0421	5.10001	-36.6816
				5.11668	-45.1101	5.11668	-36.6515
				5.13335	-45.7147	5.13335	-36.6697
				5.15001	-46.2842	5.15001	-36.1464
				5.16668	-46.4269	5.16668	-36.3718
				5.18335	-46.6	5.18335	-36.2533
				5.20001	-46.7669	5.20001	-36.3301
				5.21668	-47.1897	5.21668	-36.9652
				5.23335	-47.415	5.23335	-36.6771
				5.25001	-48.1368	5.25001	-37.2062
				5.26668	-48.5643	5.26668	-37.1958
				5.28335	-49.3353	5.28335	-36.8691
				5.30001	-49.923	5.30001	-36.8616
				5.31668	-50.3637	5.31668	-37.1472
				5.33335	-51.3606	5.33335	-37.4193
				5.35001	-51.8953	5.35001	-37.6515
				5.36668	-52.4915	5.36668	-37.8642
				5.38335	-53.0527	5.38335	-37.6855
				5.40001	-53.7676	5.40001	-37.6064
				5.41668	-54.3884	5.41668	-37.6234
				5.43335	-54.8452	5.43335	-37.6243
				5.45001	-54.8751	5.45001	-37.7353
				5.46668	-55.1953	5.46668	-37.7159
				5.48335	-55.2651	5.48335	-37.5265
				5.50001	-55.1474	5.50001	-37.7693
				5.51668	-55.1319	5.51668	-38.0939
				5.53335	-54.9959	5.53335	-38.0798
				5.55001	-54.5266	5.55001	-37.9568
				5.56668	-54.625	5.56668	-38.0785
				5.58335	-54.9828	5.58335	-37.8848
				5.60001	-54.9684	5.60001	-37.9831
				5.61668	-55.1215	5.61668	-37.9718
				5.63335	-54.7851	5.63335	-37.9865
				5.65001	-54.6019	5.65001	-37.7289
				5.66668	-54.6575	5.66668	-37.3927
				5.68335	-54.7839	5.68335	-37.297
				5.70001	-54.5952	5.70001	-37.2341
				5.71668	-54.883	5.71668	-36.6955
				5.73335	-54.842	5.73335	-36.6854
				5.75002	-54.7535	5.75002	-36.3965
				5.76668	-54.7343	5.76668	-36.6725
				5.78335	-54.7742	5.78335	-36.837
				5.80002	-54.4895	5.80002	-37.1133
				5.81668	-54.1236	5.81668	-37.0519
				5.83335	-53.3528	5.83335	-37.0901
				5.85001	-53.7661	5.85001	-37.1608
				5.86668	-53.6477	5.86668	-36.8873
				5.88335	-53.7218	5.88335	-36.919
				5.90001	-53.3316	5.90001	-36.9939
				5.91668	-53.3428	5.91668	-36.8762
				5.93335	-53.4188	5.93335	-36.9708
				5.95001	-53.5699	5.95001	-37.172
				5.96668	-53.829	5.96668	-36.77
				5.98335	-53.8392	5.98335	-36.9376
				6.00002	-54.223	6.00002	-36.8666
				6.01668	-54.5056	6.01668	-36.6332
				6.03335	-54.6971	6.03335	-36.7736
				6.05002	-55.2794	6.05002	-37.5635
				6.06668	-55.5809	6.06668	-37.8033
				6.08335	-55.6706	6.08335	-37.7737
				6.10002	-56.218	6.10002	-37.7658
				6.11668	-56.7368	6.11668	-37.944
				6.13335	-56.9324	6.13335	-38.0967
				6.15002	-57.6078	6.15002	-38.4683
				6.16668	-57.5445	6.16668	-38.5379
				6.18335	-57.5711	6.18335	-38.8494
				6.20002	-57.7469	6.20002	-39.2694
				6.21668	-57.6191	6.21668	-39.7748
				6.23335	-57.9087	6.23335	-40.0998
				6.25002	-57.9528	6.25002	-40.2665
				6.26668	-58.337	6.26668	-40.379
				6.28335	-58.3665	6.28335	-40.4344
				6.30002	-58.5255	6.30002	-40.1268
				6.31668	-58.8396	6.31668	-40.1394
				6.33335	-59.1736	6.33335	-40.3551
				6.35002	-58.9296	6.35002	-40.2565
				6.36668	-59.3241	6.36668	-40.58
				6.38335	-59.7071	6.38335	-40.7456
				6.40002	-60.3342	6.40002	-40.7332
				6.41668	-60.4761	6.41668	-41.2052
				6.43335	-60.68	6.43335	-41.8212
				6.45002	-61.5966	6.45002	-42.2467
				6.46668	-61.3132	6.46668	-42.3777
				6.48335	-61.5381	6.48335	-42.3949
				6.50002	-61.5588	6.50002	-42.4608
				6.51668	-61.7931	6.51668	-42.3177
				6.53335	-61.9111	6.53335	-42.7004
				6.55002	-61.6428	6.55002	-42.2421
				6.56668	-61.5145	6.56668	-42.3987
				6.58335	-61.5114	6.58335	-42.5144
				6.60002	-61.3271	6.60002	-42.5513
				6.61668	-60.8608	6.61668	-42.7496
				6.63335	-60.6513	6.63335	-42.831
				6.65002	-60.2452	6.65002	-42.5695
				6.66668	-60.9504	6.66668	-42.5546
				6.68335	-60.9441	6.68335	-42.6539
				6.70002	-61.0502	6.70002	-42.1397
				6.71668	-61.649	6.71668	-41.8757
				6.73335	-61.3375	6.73335	-41.6647
				6.75002	-61.5982	6.75002	-42.1554
				6.76668	-61.4797	6.76668	-42.6173
				6.78335	-61.4616	6.78335	-42.4047
				6.80002	-61.2694	6.80002	-42.4906
				6.81668	-61.2572	6.81668	-42.6683
				6.83335	-60.9245	6.83335	-42.3904
				6.85002	-60.6022	6.85002	-42.4578
				6.86668	-60.388	6.86668	-42.1231
				6.88335	-59.9477	6.88335	-42.5675
				6.90002	-59.6212	6.90002	-42.4327
				6.91668	-59.6928	6.91668	-42.1071
				6.93335	-59.7559	6.93335	-41.5797
				6.95002	-59.0888	6.95002	-41.2243
				6.96668	-59.0728	6.96668	-41.4556
				6.98335	-59.0624	6.98335	-41.4118
				7.00002	-59.4487	7.00002	-41.5754
				7.01668	-59.6941	7.01668	-41.7948
				7.03335	-59.4676	7.03335	-41.2671
				7.05002	-59.3899	7.05002	-41.1882
				7.06668	-59.3455	7.06668	-41.2124
				7.08335	-59.4699	7.08335	-41.4386
				7.10002	-59.2309	7.10002	-41.3275
				7.11669	-59.0568	7.11669	-41.2858
				7.13335	-59.2334	7.13335	-41.2683
				7.15002	-59.2603	7.15002	-41.4929
				7.16669	-58.958	7.16669	-41.529
				7.18335	-59.0327	7.18335	-41.66
				7.20002	-59.0662	7.20002	-41.5981
				7.21669	-58.5309	7.21669	-41.4549
				7.23335	-58.7548	7.23335	-41.6825
				7.25002	-58.2894	7.25002	-41.2432
				7.26668	-58.2258	7.26668	-40.5283
				7.28335	-58.2511	7.28335	-41.3205
				7.30002	-58.2678	7.30002	-41.3862
				7.31668	-58.0731	7.31668	-41.2414
				7.33335	-57.9188	7.33335	-41.3792
				7.35002	-57.9216	7.35002	-41.4225
				7.36669	-58.1655	7.36669	-41.6801
				7.38335	-58.0624	7.38335	-41.4119
				7.40002	-58.0682	7.40002	-41.3655
				7.41669	-57.8521	7.41669	-41.5205
				7.43335	-57.6909	7.43335	-41.263
				7.45002	-57.5945	7.45002	-41.204
				7.46669	-57.5219	7.46669	-40.936
				7.48335	-57.5527	7.48335	-41.2272
				7.50002	-56.7963	7.50002	-41.0263
				7.51669	-56.0772	7.51669	-41.1497
				7.53335	-56.0763	7.53335	-41.2614
				7.55002	-55.8609	7.55002	-41.0719
				7.56669	-56.3303	7.56669	-41.0988
				7.58335	-56.5241	7.58335	-40.9932
				7.60002	-56.3653	7.60002	-41.1088
				7.61669	-56.721	7.61669	-41.1869
				7.63335	-56.5072	7.63335	-41.0905
				7.65002	-56.6755	7.65002	-40.8013
				7.66669	-56.5544	7.66669	-40.9231
				7.68335	-56.5374	7.68335	-40.4654
				7.70002	-57.1036	7.70002	-40.7751
				7.71669	-57.1152	7.71669	-41.1748
				7.73335	-57.5602	7.73335	-41.0772
				7.75002	-57.4973	7.75002	-40.8173
				7.76669	-57.4444	7.76669	-40.8327
				7.78335	-57.8143	7.78335	-40.7553
				7.80002	-57.7632	7.80002	-40.9006
				7.81669	-57.7722	7.81669	-40.8211
				7.83335	-58.522	7.83335	-40.8403
				7.85002	-58.7398	7.85002	-40.6525
				7.86669	-58.7229	7.86669	-40.3981
				7.88335	-58.9881	7.88335	-40.258
				7.90002	-59.0028	7.90002	-40.467
				7.91669	-59.1362	7.91669	-40.2424
				7.93335	-59.0626	7.93335	-40.1945
				7.95002	-59.1353	7.95002	-40.0247
				7.96669	-59.2551	7.96669	-40.1906
				7.98335	-59.0996	7.98335	-40.0278
				8.00002	-59.2059	8.00002	-40.0468
				8.01669	-59.3855	8.01669	-39.8064
				8.03335	-59.5391	8.03335	-39.7679
				8.05002	-60.0009	8.05002	-40.2029
				8.06669	-59.7896	8.06669	-40.0957
				8.08335	-59.8882	8.08335	-40.238
				8.10002	-60.2899	8.10002	-41.3226
				8.11669	-60.278	8.11669	-41.3952
				8.13335	-60.4919	8.13335	-41.6071
				8.15002	-60.5431	8.15002	-41.7021
				8.16669	-60.8296	8.16669	-41.6745
				8.18335	-60.9943	8.18335	-42.1388
				8.20002	-60.9218	8.20002	-42.2619
				8.21669	-61.0969	8.21669	-41.828
				8.23335	-60.8869	8.23335	-41.7799
				8.25002	-61.4554	8.25002	-42.2136
				8.26669	-61.7546	8.26669	-42.2917
				8.28336	-61.3727	8.28336	-41.7234
				8.30002	-61.6502	8.30002	-41.6714
				8.31669	-62.1899	8.31669	-41.5851
				8.33335	-61.838	8.33335	-41.7813
				8.35002	-61.9861	8.35002	-42.1018
				8.36669	-62.0414	8.36669	-42.338
				8.38335	-61.7844	8.38335	-42.7098
				8.40002	-62.1181	8.40002	-42.6036
				8.41669	-61.9487	8.41669	-42.7069
				8.43336	-62.0482	8.43336	-42.9417
				8.45002	-62.0322	8.45002	-42.7793
				8.46669	-62.0848	8.46669	-42.8403
				8.48336	-62.4672	8.48336	-42.8806
				8.50002	-62.7792	8.50002	-42.9313
				8.51669	-62.8804	8.51669	-43.068
				8.53336	-63.0499	8.53336	-43.3029
				8.55002	-62.7044	8.55002	-43.3747
				8.56669	-62.8051	8.56669	-43.3233
				8.58335	-62.5632	8.58335	-42.94
				8.60002	-62.3768	8.60002	-41.9164
				8.61669	-62.145	8.61669	-41.7769
				8.63335	-62.298	8.63335	-41.7827
				8.65002	-62.2347	8.65002	-41.8407
				8.66669	-62.1406	8.66669	-41.6489
				8.68336	-62.0846	8.68336	-41.4697
				8.70002	-61.4543	8.70002	-41.7296
				8.71669	-61.2846	8.71669	-41.8932
				8.73336	-61.1748	8.73336	-41.8404
				8.75002	-60.9913	8.75002	-41.5589
				8.76669	-60.7504	8.76669	-41.7456
				8.78336	-60.9052	8.78336	-41.7969
				8.80002	-61.0485	8.80002	-41.7934
				8.81669	-60.9905	8.81669	-42.0069
				8.83336	-61.1657	8.83336	-41.8376
				8.85002	-61.297	8.85002	-41.9295
				8.86669	-61.0305	8.86669	-42.0204
				8.88336	-61.2843	8.88336	-41.788
				8.90002	-60.947	8.90002	-41.7621
				8.91669	-60.8273	8.91669	-41.8451
				8.93336	-60.7113	8.93336	-41.6513
				8.95002	-60.8599	8.95002	-41.6303
				8.96669	-61.1046	8.96669	-41.702
				8.98336	-61.2961	8.98336	-42.3909
				9.00002	-60.9997	9.00002	-42.6768
				9.01669	-60.9177	9.01669	-42.6105
				9.03336	-61.2299	9.03336	-43.2904
				9.05002	-61.9081	9.05002	-42.9227
				9.06669	-61.717	9.06669	-42.7883
				9.08336	-61.5665	9.08336	-42.9886
				9.10002	-61.5606	9.10002	-43.2244
				9.11669	-61.7163	9.11669	-43.6457
				9.13336	-61.4948	9.13336	-43.9045
				9.15002	-61.4452	9.15002	-43.9409
				9.16669	-61.5558	9.16669	-44.011
				9.18336	-62.2122	9.18336	-43.9203
				9.20002	-62.5691	9.20002	-43.5197
				9.21669	-62.6697	9.21669	-43.574
				9.23336	-62.5676	9.23336	-43.7136
				9.25002	-62.5845	9.25002	-43.8034
				9.26669	-63.0133	9.26669	-43.755
				9.28336	-62.7813	9.28336	-44.2395
				9.30002	-62.6156	9.30002	-44.2009
				9.31669	-62.3533	9.31669	-44.1455
				9.33336	-62.1122	9.33336	-43.9946
				9.35002	-62.118	9.35002	-44.1005
				9.36669	-62.1455	9.36669	-44.1952
				9.38336	-62.0272	9.38336	-44.0929
				9.40002	-61.9492	9.40002	-44.1611
				9.41669	-62.2292	9.41669	-44.2867
				9.43336	-62.2355	9.43336	-44.6108
				9.45003	-62.2699	9.45003	-44.7401
				9.46669	-61.9112	9.46669	-44.8344
				9.48336	-61.4882	9.48336	-44.3878
				9.50003	-61.5463	9.50003	-44.1379
				9.51669	-61.6005	9.51669	-44.1013
				9.53336	-61.0922	9.53336	-43.4712
				9.55002	-60.8304	9.55002	-43.8276
				9.56669	-60.8319	9.56669	-44.057
				9.58336	-60.7704	9.58336	-44.1123
				9.60002	-61.0318	9.60002	-43.8313
				9.61669	-61.1551	9.61669	-43.4474
				9.63336	-61.0309	9.63336	-43.3789
				9.65002	-60.7067	9.65002	-43.6245
				9.66669	-60.1014	9.66669	-43.9592
				9.68336	-59.2008	9.68336	-44.1818
				9.70003	-58.9197	9.70003	-44.2506
				9.71669	-58.7107	9.71669	-44.2165
				9.73336	-58.7876	9.73336	-44.6375
				9.75003	-58.5739	9.75003	-44.4541
				9.76669	-58.0254	9.76669	-45.0229
				9.78336	-57.7743	9.78336	-44.5943
				9.80002	-57.5419	9.80002	-44.9265
				9.81669	-57.388	9.81669	-44.9029
				9.83336	-57.2217	9.83336	-44.8639
				9.85003	-56.6553	9.85003	-44.5064
				9.86669	-56.7343	9.86669	-44.4075
				9.88336	-56.6292	9.88336	-44.3807
				9.90002	-56.5541	9.90002	-44.2884
				9.91669	-56.3153	9.91669	-44.1905
				9.93336	-56.162	9.93336	-44.1891
				9.95003	-55.7981	9.95003	-44.375
				9.96669	-55.74	9.96669	-44.3384
				9.98336	-56.0728	9.98336	-44.2391
				10	-55.8363	10	-44.5967
				10.0167	-55.8047	10.0167	-44.6952
				10.0334	-55.6071	10.0334	-44.6566
				10.05	-55.2546	10.05	-44.3583
				10.0667	-55.2443	10.0667	-44.1039
				10.0834	-55.2241	10.0834	-44.1372
				10.1	-55.1035	10.1	-44.1794
				10.1167	-55.1004	10.1167	-44.2471
				10.1334	-55.786	10.1334	-43.9727
				10.15	-56.0179	10.15	-43.8795
				10.1667	-56.1854	10.1667	-43.5427
				10.1834	-56.3042	10.1834	-43.6491
				10.2	-56.2797	10.2	-43.6221
				10.2167	-56.4077	10.2167	-43.3743
				10.2334	-56.6813	10.2334	-43.5292
				10.25	-56.9138	10.25	-43.8422
				10.2667	-57.4732	10.2667	-43.3033
				10.2834	-57.9197	10.2834	-43.4301
				10.3	-58.075	10.3	-43.2739
				10.3167	-58.2097	10.3167	-43.4009
				10.3334	-58.4549	10.3334	-43.7991
				10.35	-58.7703	10.35	-44.135
				10.3667	-59.1796	10.3667	-44.4837
				10.3834	-59.4273	10.3834	-45.0362
				10.4	-59.7012	10.4	-45.127
				10.4167	-60.1858	10.4167	-45.102
				10.4334	-60.5188	10.4334	-44.9695
				10.45	-60.7942	10.45	-44.9331
				10.4667	-61.0251	10.4667	-45.189
				10.4834	-61.0106	10.4834	-45.1728
				10.5	-61.3966	10.5	-44.6713
				10.5167	-61.6558	10.5167	-45.0637
				10.5334	-61.9064	10.5334	-44.9461
				10.55	-61.9747	10.55	-45.2036
				10.5667	-62.122	10.5667	-45.5412
				10.5834	-62.3198	10.5834	-45.5362
				10.6	-62.6188	10.6	-46.004
				10.6167	-62.8588	10.6167	-46.0925
				10.6334	-62.4356	10.6334	-46.254
				10.65	-62.4609	10.65	-46.2008
				10.6667	-63.0739	10.6667	-46.3362
				10.6834	-63.5708	10.6834	-46.1198
				10.7	-63.6503	10.7	-46.2094
				10.7167	-63.6341	10.7167	-46.6734
				10.7334	-63.7475	10.7334	-46.0898
				10.75	-64.0611	10.75	-45.8823
				10.7667	-63.5701	10.7667	-45.7467
				10.7834	-63.5361	10.7834	-46.1585
				10.8	-63.6643	10.8	-45.9177
				10.8167	-63.926	10.8167	-45.7468
				10.8334	-64.0869	10.8334	-45.5988
				10.85	-64.1729	10.85	-45.2273
				10.8667	-63.9086	10.8667	-45.0434
				10.8834	-64.1452	10.8834	-44.9069
				10.9	-64.3517	10.9	-44.7796
				10.9167	-64.4388	10.9167	-44.876
				10.9334	-64.6288	10.9334	-45.3147
				10.95	-64.6802	10.95	-45.338
				10.9667	-64.6175	10.9667	-45.1878
				10.9834	-64.7035	10.9834	-45.0902
				11	-65.0082	11	-45.5633
				11.0167	-65.0033	11.0167	-45.5006
				11.0334	-65.4852	11.0334	-45.5199
				11.05	-65.6495	11.05	-46.0875
				11.0667	-65.624	11.0667	-46.0127
				11.0834	-65.5367	11.0834	-45.8629
				11.1	-65.5932	11.1	-45.4832
				11.1167	-65.2529	11.1167	-45.5822
				11.1334	-65.206	11.1334	-45.5141
				11.15	-65.7657	11.15	-45.7244
				11.1667	-65.738	11.1667	-46.1153
				11.1834	-66.3009	11.1834	-45.9434
				11.2	-66.4364	11.2	-45.7796
				11.2167	-66.5051	11.2167	-45.8158
				11.2334	-66.1877	11.2334	-45.8244
				11.25	-66.475	11.25	-46.333
				11.2667	-66.9165	11.2667	-46.3773
				11.2834	-66.9401	11.2834	-45.9774
				11.3	-67.22	11.3	-46.2308
				11.3167	-67.1793	11.3167	-46.4379
				11.3334	-67.2419	11.3334	-46.5988
				11.35	-67.5101	11.35	-46.8308
				11.3667	-67.7867	11.3667	-46.9095
				11.3834	-67.5298	11.3834	-46.7118
				11.4	-67.6837	11.4	-46.9032
				11.4167	-67.4056	11.4167	-47.0123
				11.4334	-67.2153	11.4334	-46.6544
				11.45	-67.4869	11.45	-46.4177
				11.4667	-67.6016	11.4667	-46.3072
				11.4834	-67.2445	11.4834	-46.6113
				11.5	-66.859	11.5	-46.244
				11.5167	-66.9596	11.5167	-46.1071
				11.5334	-66.7976	11.5334	-46.0619
				11.55	-67.0193	11.55	-45.4699
				11.5667	-67.3506	11.5667	-45.44
				11.5834	-67.4815	11.5834	-45.9647
				11.6	-67.6719	11.6	-45.9963
				11.6167	-67.5735	11.6167	-45.7836
				11.6334	-67.6874	11.6334	-45.5153
				11.65	-67.0737	11.65	-45.1763
				11.6667	-66.8811	11.6667	-44.7432
				11.6834	-66.6353	11.6834	-44.8654
				11.7	-66.6758	11.7	-45.0938
				11.7167	-66.6245	11.7167	-44.6378
				11.7334	-66.483	11.7334	-44.8087
				11.75	-65.9425	11.75	-44.6586
				11.7667	-65.5	11.7667	-44.8
				11.7834	-65.329	11.7834	-44.5367
				11.8	-65.028	11.8	-44.4522
				11.8167	-65.1256	11.8167	-44.3848
				11.8334	-65.0764	11.8334	-44.2103
				11.85	-65.1893	11.85	-44.514
				11.8667	-65.043	11.8667	-44.1796
				11.8834	-65.1866	11.8834	-43.9521
				11.9	-64.9114	11.9	-43.8144
				11.9167	-64.8644	11.9167	-43.6763
				11.9334	-65.0435	11.9334	-43.5437
				11.95	-64.6916	11.95	-43.9845
				11.9667	-64.6372	11.9667	-43.8853
				11.9834	-64.8385	11.9834	-43.6269
				12	-65.1746	12	-43.7297
				12.0167	-65.0754	12.0167	-43.5466
				12.0334	-65.1363	12.0334	-43.8941
				12.05	-65.0492	12.05	-43.6552
				12.0667	-64.794	12.0667	-43.5757
				12.0834	-65.1366	12.0834	-43.1707
				12.1	-64.824	12.1	-43.4498
				12.1167	-65.5653	12.1167	-43.5508
				12.1334	-65.9194	12.1334	-43.9773
				12.15	-66.5579	12.15	-44.461
				12.1667	-66.4863	12.1667	-44.793
				12.1834	-65.9138	12.1834	-44.9033
				12.2	-65.8146	12.2	-44.7573
				12.2167	-65.7525	12.2167	-45.0463
				12.2334	-66.1247	12.2334	-45.1556
				12.25	-66.1106	12.25	-44.9949
				12.2667	-66.2639	12.2667	-45.0836
				12.2834	-67.1602	12.2834	-45.2798
				12.3	-67.4713	12.3	-45.5793
				12.3167	-67.3441	12.3167	-45.5927
				12.3334	-67.3312	12.3334	-45.6222
				12.35	-67.1573	12.35	-45.5047
				12.3667	-67.1153	12.3667	-46.105
				12.3834	-66.9967	12.3834	-46.2068
				12.4	-67.1132	12.4	-46.3137
				12.4167	-67.1146	12.4167	-46.7036
				12.4334	-67.3281	12.4334	-46.9693
				12.45	-67.3875	12.45	-46.7917
				12.4667	-67.4667	12.4667	-47.3935
				12.4834	-67.4537	12.4834	-47.4158
				12.5	-67.5233	12.5	-47.9122
				12.5167	-67.5141	12.5167	-48.092
				12.5334	-67.2093	12.5334	-47.7239
				12.55	-67.0159	12.55	-47.9651
				12.5667	-67.2303	12.5667	-47.968
				12.5834	-66.8743	12.5834	-47.8416
				12.6	-66.709	12.6	-47.5231
				12.6167	-66.2263	12.6167	-47.5751
				12.6334	-65.7824	12.6334	-47.2599
				12.65	-65.5004	12.65	-46.9629
				12.6667	-65.351	12.6667	-47.068
				12.6834	-65.1712	12.6834	-46.929
				12.7	-65.3551	12.7	-46.8561
				12.7167	-65.4374	12.7167	-46.9275
				12.7334	-65.1653	12.7334	-46.6949
				12.75	-65.0068	12.75	-47.1301
				12.7667	-64.9458	12.7667	-47.3119
				12.7834	-64.2143	12.7834	-47.5643
				12.8	-64.1806	12.8	-47.5398
				12.8167	-64.4076	12.8167	-47.7835
				12.8334	-64.3346	12.8334	-47.6377
				12.85	-64.3551	12.85	-47.2937
				12.8667	-64.6629	12.8667	-47.0007
				12.8834	-64.6595	12.8834	-47.1844
				12.9	-64.7391	12.9	-47.3105
				12.9167	-64.7617	12.9167	-46.8905
				12.9334	-64.5338	12.9334	-46.6954
				12.95	-64.6259	12.95	-46.9406
				12.9667	-64.6463	12.9667	-46.3658
				12.9834	-64.5416	12.9834	-46.7537
				13	-64.2565	13	-46.3032
				13.0167	-64.2764	13.0167	-46.1276
				13.0334	-64.3324	13.0334	-46.5042
				13.05	-64.697	13.05	-46.5315
				13.0667	-64.4746	13.0667	-46.8737
				13.0834	-64.6703	13.0834	-47.647
				13.1	-64.6503	13.1	-47.5886
				13.1167	-64.9621	13.1167	-47.5475
				13.1334	-65.5807	13.1334	-47.6092
				13.15	-65.5265	13.15	-47.6866
				13.1667	-65.599	13.1667	-47.3706
				13.1834	-66.1004	13.1834	-47.7504
				13.2	-66.2331	13.2	-47.8225
				13.2167	-66.3888	13.2167	-47.7164
				13.2334	-66.7224	13.2334	-47.9284
				13.25	-67.0868	13.25	-47.5484
				13.2667	-67.3316	13.2667	-47.424
				13.2834	-67.5259	13.2834	-47.4932
				13.3	-67.2523	13.3	-47.2717
				13.3167	-67.5139	13.3167	-47.0549
				13.3334	-67.5474	13.3334	-47.5053
				13.35	-67.5789	13.35	-47.7435
				13.3667	-67.5739	13.3667	-47.5742
				13.3834	-67.5285	13.3834	-47.3935
				13.4	-67.2324	13.4	-47.571
				13.4167	-67.3137	13.4167	-48.0165
				13.4334	-67.5332	13.4334	-48.435
				13.45	-67.5477	13.45	-48.0449
				13.4667	-67.5959	13.4667	-48.0842
				13.4834	-67.9109	13.4834	-47.8579
				13.5	-67.978	13.5	-47.9204
				13.5167	-68.0083	13.5167	-48.2457
				13.5334	-68.0101	13.5334	-48.2659
				13.55	-68.5723	13.55	-48.416
				13.5667	-68.6798	13.5667	-48.213
				13.5834	-68.5262	13.5834	-47.5569
				13.6	-69.0255	13.6	-48.0181
				13.6167	-68.6101	13.6167	-47.8318
				13.6334	-68.0965	13.6334	-47.7717
				13.65	-68.3514	13.65	-47.7262
				13.6667	-68.2924	13.6667	-47.8458
				13.6834	-68.0198	13.6834	-47.7886
				13.7	-67.886	13.7	-47.8137
				13.7167	-67.9092	13.7167	-47.8815
				13.7334	-67.5752	13.7334	-47.8727
				13.75	-67.3128	13.75	-48.1
				13.7667	-67.2372	13.7667	-47.8184
				13.7834	-67.5225	13.7834	-47.8185
				13.8	-67.5077	13.8	-47.8925
				13.8167	-67.0638	13.8167	-47.71
				13.8334	-67.0606	13.8334	-47.2931
				13.85	-67.1398	13.85	-47.2443
				13.8667	-67.0559	13.8667	-47.3608
				13.8834	-67.5578	13.8834	-47.3687
				13.9	-68.205	13.9	-46.9397
				13.9167	-68.4545	13.9167	-46.5366
				13.9334	-68.1909	13.9334	-46.3539
				13.95	-68.0194	13.95	-46.2659
				13.9667	-68.0962	13.9667	-46.5594
				13.9834	-68.0229	13.9834	-46.6367
				14	-68.0485	14	-46.5472
				14.0167	-67.8377	14.0167	-46.3592
				14.0334	-67.9889	14.0334	-46.3095
				14.05	-67.5212	14.05	-45.9264
				14.0667	-67.9076	14.0667	-46.0122
				14.0834	-67.7944	14.0834	-46.2043
				14.1	-67.5658	14.1	-46.1445
				14.1167	-68.3668	14.1167	-46.3623
				14.1334	-68.7101	14.1334	-46.3993
				14.15	-68.5048	14.15	-46.3834
				14.1667	-69.1667	14.1667	-46.3353
				14.1834	-69.1158	14.1834	-46.479
				14.2	-69.5093	14.2	-46.7739
				14.2167	-69.5474	14.2167	-46.8163
				14.2334	-69.8781	14.2334	-46.9292
				14.25	-70.0447	14.25	-46.8162
				14.2667	-70.2382	14.2667	-47.0338
				14.2834	-70.4052	14.2834	-46.812
				14.3	-70.5445	14.3	-46.9474
				14.3167	-70.6658	14.3167	-47.0825
				14.3334	-70.8856	14.3334	-47.4794
				14.35	-70.6821	14.35	-47.4682
				14.3667	-70.7557	14.3667	-47.4895
				14.3834	-70.5292	14.3834	-47.69
				14.4	-70.3337	14.4	-48.2134
				14.4167	-70.0679	14.4167	-48.2808
				14.4334	-70.1235	14.4334	-48.3612
				14.45	-70.2676	14.45	-48.8428
				14.4667	-70.2131	14.4667	-48.6203
				14.4834	-70.0321	14.4834	-48.9246
				14.5	-69.8393	14.5	-49.2436
				14.5167	-70.7774	14.5167	-49.4544
				14.5334	-70.7597	14.5334	-49.5824
				14.55	-70.253	14.55	-50.4001
				14.5667	-69.6492	14.5667	-50.0797
				14.5834	-69.8675	14.5834	-50.1883
				14.6	-69.8252	14.6	-49.8999
				14.6167	-69.1058	14.6167	-49.6936
				14.6334	-68.7844	14.6334	-49.7563
				14.65	-68.5016	14.65	-50.0095
				14.6667	-67.926	14.6667	-50.334
				14.6834	-68.0429	14.6834	-49.9684
				14.7	-67.6988	14.7	-49.996
				14.7167	-67.3351	14.7167	-49.8235
				14.7334	-66.9435	14.7334	-50.0905
				14.75	-67.0649	14.75	-49.913
				14.7667	-66.8757	14.7667	-49.8749
				14.7834	-65.9648	14.7834	-49.7492
				14.8	-65.8002	14.8	-49.5384
				14.8167	-65.5239	14.8167	-49.4319
				14.8334	-65.2181	14.8334	-49.2874
				14.85	-65.1195	14.85	-49.3924
				14.8667	-64.6998	14.8667	-49.5463
				14.8834	-64.542	14.8834	-49.3835
				14.9	-64.3111	14.9	-49.1157
				14.9167	-64.2783	14.9167	-49.0356
				14.9334	-64.1843	14.9334	-48.7288
				14.95	-64.0143	14.95	-48.2643
				14.9667	-63.9651	14.9667	-48.4505
				14.9834	-64.4263	14.9834	-47.8692
				15	-64.4193	15	-47.7922
				15.0167	-63.5894	15.0167	-47.5909
				15.0334	-63.5626	15.0334	-47.3871
				15.05	-63.4552	15.05	-46.7882
				15.0667	-63.5119	15.0667	-47.1993
				15.0834	-63.8588	15.0834	-47.0589
				15.1	-63.7495	15.1	-47.0215
				15.1167	-64.0552	15.1167	-47.2527
				15.1334	-64.1489	15.1334	-47.6123
				15.15	-64.3628	15.15	-48.0401
				15.1667	-64.4711	15.1667	-47.9629
				15.1834	-64.4822	15.1834	-47.9656
				15.2	-64.7004	15.2	-47.7752
				15.2167	-65.0451	15.2167	-47.9366
				15.2334	-65.5547	15.2334	-47.5035
				15.25	-65.729	15.25	-47.7057
				15.2667	-66.0027	15.2667	-47.6857
				15.2834	-66.1748	15.2834	-47.6922
				15.3	-66.3313	15.3	-48.1065
				15.3167	-66.7115	15.3167	-48.2542
				15.3334	-67.3352	15.3334	-48.1247
				15.35	-67.7472	15.35	-48.0191
				15.3667	-67.9716	15.3667	-48.082
				15.3834	-68.0877	15.3834	-47.9938
				15.4	-67.9464	15.4	-48.1206
				15.4167	-68.3239	15.4167	-48.4314
				15.4334	-68.4528	15.4334	-48.7167
				15.45	-68.773	15.45	-49.2338
				15.4667	-68.9724	15.4667	-49.8814
				15.4834	-68.4222	15.4834	-49.9837
				15.5	-69.0521	15.5	-50.0606
				15.5167	-69.2665	15.5167	-50.3927
				15.5334	-69.3284	15.5334	-50.4185
				15.55	-69.5873	15.55	-50.1756
				15.5667	-69.5703	15.5667	-50.4132
				15.5834	-69.1436	15.5834	-50.3182
				15.6	-69.0942	15.6	-50.5533
				15.6167	-68.6957	15.6167	-50.3419
				15.6334	-68.5846	15.6334	-50.169
				15.65	-68.4525	15.65	-49.7033
				15.6667	-68.3249	15.6667	-50.2608
				15.6834	-68.2268	15.6834	-50.6872
				15.7	-68.1625	15.7	-50.5236
				15.7167	-67.9004	15.7167	-50.6208
				15.7334	-67.5687	15.7334	-50.5206
				15.75	-67.4451	15.75	-50.7114
				15.7667	-67.2171	15.7667	-50.53
				15.7834	-67.5619	15.7834	-51.0865
				15.8	-67.6041	15.8	-50.7463
				15.8167	-67.265	15.8167	-50.9018
				15.8334	-67.0671	15.8334	-50.779
				15.85	-67.0327	15.85	-50.8343
				15.8667	-67.0241	15.8667	-50.4505
				15.8834	-66.8161	15.8834	-50.7285
				15.9	-66.6994	15.9	-50.3592
				15.9167	-66.346	15.9167	-50.1151
				15.9334	-66.3064	15.9334	-50.1741
				15.95	-66.2942	15.95	-50.2795
				15.9667	-66.3972	15.9667	-49.4793
				15.9834	-66.5664	15.9834	-49.4338
				16	-65.9249	16	-49.3071
				16.0167	-65.8312	16.0167	-49.0211
				16.0334	-66.061	16.0334	-49.3895
				16.05	-66.7544	16.05	-49.5149
				16.0667	-66.844	16.0667	-49.0511
				16.0834	-67.0704	16.0834	-49.6257
				16.1	-67.2751	16.1	-49.4586
				16.1167	-67.4713	16.1167	-49.7454
				16.1334	-67.8231	16.1334	-49.5322
				16.15	-68.0789	16.15	-49.2542
				16.1667	-68.1807	16.1667	-48.6748
				16.1834	-68.5045	16.1834	-48.316
				16.2	-68.5197	16.2	-48.5946
				16.2167	-68.7148	16.2167	-48.5275
				16.2334	-69.1174	16.2334	-48.7004
				16.25	-68.8601	16.25	-48.5108
				16.2667	-69.1087	16.2667	-48.684
				16.2834	-69.471	16.2834	-48.3821
				16.3	-69.5925	16.3	-48.2144
				16.3167	-69.6069	16.3167	-48.312
				16.3334	-69.5631	16.3334	-48.3906
				16.35	-69.3872	16.35	-48.6785
				16.3667	-69.5041	16.3667	-48.8334
				16.3834	-69.9479	16.3834	-49.0771
				16.4	-70.1359	16.4	-49.4039
				16.4167	-70.2992	16.4167	-49.3397
				16.4334	-70.694	16.4334	-49.9239
				16.45	-70.5584	16.45	-49.5334
				16.4667	-70.3502	16.4667	-50.0064
				16.4834	-70.4954	16.4834	-50.4238
				16.5	-71.2633	16.5	-50.4792
				16.5167	-71.1266	16.5167	-50.4617
				16.5334	-71.0387	16.5334	-50.4699
				16.55	-70.4885	16.55	-50.376
				16.5667	-70.7255	16.5667	-50.4672
				16.5834	-70.6001	16.5834	-50.4453
				16.6	-70.7718	16.6	-50.7562
				16.6167	-71.0879	16.6167	-50.557
				16.6334	-71.4501	16.6334	-50.4768
				16.65	-71.2448	16.65	-50.6369
				16.6667	-71.3911	16.6667	-50.3372
				16.6834	-71.6278	16.6834	-50.2348
				16.7	-71.4437	16.7	-50.1275
				16.7167	-71.5302	16.7167	-50.1156
				16.7334	-71.0426	16.7334	-50.2905
				16.75	-71.147	16.75	-50.035
				16.7667	-71.1595	16.7667	-50.0421
				16.7834	-70.7925	16.7834	-49.9851
				16.8	-70.7183	16.8	-49.974
				16.8167	-70.9821	16.8167	-49.7452
				16.8334	-71.1978	16.8334	-49.7884
				16.85	-71.2943	16.85	-49.7819
				16.8667	-71.1851	16.8667	-50.4068
				16.8834	-70.9121	16.8834	-50.3783
				16.9	-71.0161	16.9	-50.425
				16.9167	-70.843	16.9167	-51.1385
				16.9334	-70.7345	16.9334	-50.7734
				16.95	-70.9585	16.95	-50.9203
				16.9667	-70.9708	16.9667	-50.3534
				16.9834	-70.7705	16.9834	-50.0906
				17	-70.5131	17	-49.8003
				17.0167	-70.6539	17.0167	-49.8655
				17.0334	-70.6608	17.0334	-49.4562
				17.05	-70.6347	17.05	-49.5648
				17.0667	-70.4172	17.0667	-49.3524
				17.0834	-70.4214	17.0834	-49.4252
				17.1	-70.2403	17.1	-49.1424
				17.1167	-69.8735	17.1167	-49.8233
				17.1334	-69.3942	17.1334	-50.2556
				17.15	-69.3537	17.15	-50.1837
				17.1667	-69.3898	17.1667	-50.5536
				17.1834	-69.085	17.1834	-50.6115
				17.2	-69.7784	17.2	-50.8712
				17.2167	-70.0685	17.2167	-50.9275
				17.2334	-70.2202	17.2334	-51.1936
				17.25	-70.4557	17.25	-51.215
				17.2667	-70.6942	17.2667	-51.4697
				17.2834	-70.8792	17.2834	-51.6732
				17.3	-70.7636	17.3	-52.2482
				17.3167	-70.6124	17.3167	-52.3954
				17.3334	-70.5924	17.3334	-52.474
				17.35	-70.6433	17.35	-52.2674
				17.3667	-71.0355	17.3667	-51.489
				17.3834	-70.97	17.3834	-51.1742
				17.4001	-71.4135	17.4001	-51.1546
				17.4167	-71.6536	17.4167	-51.0561
				17.4334	-71.3826	17.4334	-50.9357
				17.45	-71.3422	17.45	-50.8054
				17.4667	-71.5673	17.4667	-50.8773
				17.4834	-71.9278	17.4834	-50.911
				17.5	-71.5792	17.5	-51.5846
				17.5167	-71.7074	17.5167	-51.4621
				17.5334	-71.657	17.5334	-51.6422
				17.55	-71.8818	17.55	-51.8033
				17.5667	-71.9706	17.5667	-51.9695
				17.5834	-71.9433	17.5834	-51.4003
				17.6	-71.8749	17.6	-51.3857
				17.6167	-71.9354	17.6167	-50.7066
				17.6334	-72.1727	17.6334	-50.9023
				17.6501	-72.3177	17.6501	-50.9901
				17.6667	-72.3844	17.6667	-50.9723
				17.6834	-72.6373	17.6834	-51.063
				17.7	-71.8164	17.7	-50.9279
				17.7167	-71.8056	17.7167	-50.8969
				17.7334	-71.8676	17.7334	-50.3882
				17.7501	-71.6423	17.7501	-50.5041
				17.7667	-71.2124	17.7667	-50.3021
				17.7834	-71.1482	17.7834	-50.0551
				17.8	-71.1057	17.8	-49.7419
				17.8167	-71.0511	17.8167	-49.6084
				17.8334	-70.8629	17.8334	-49.5951
				17.85	-70.6067	17.85	-49.8935
				17.8667	-70.5381	17.8667	-49.8436
				17.8834	-70.8074	17.8834	-49.8119
				17.9001	-71.0916	17.9001	-50.1114
				17.9167	-71.1905	17.9167	-49.8173
				17.9334	-71.0819	17.9334	-49.7949
				17.9501	-71.0132	17.9501	-49.8597
				17.9667	-70.8568	17.9667	-49.7863
				17.9834	-70.5243	17.9834	-49.751
				18.0001	-70.7737	18.0001	-49.3265
				18.0167	-70.8139	18.0167	-49.3817
				18.0334	-70.8787	18.0334	-49.5171
				18.05	-70.7614	18.05	-49.4426
				18.0667	-70.7699	18.0667	-49.735
				18.0834	-70.8125	18.0834	-49.9402
				18.1	-70.9988	18.1	-50.1927
				18.1167	-70.8477	18.1167	-50.6854
				18.1334	-70.5696	18.1334	-50.607
				18.1501	-70.8453	18.1501	-50.4313
				18.1667	-70.9912	18.1667	-50.2698
				18.1834	-70.6092	18.1834	-50.4927
				18.2001	-70.9181	18.2001	-50.7076
				18.2167	-70.879	18.2167	-50.7417
				18.2334	-70.939	18.2334	-50.7542
				18.2501	-71.3367	18.2501	-50.6872
				18.2667	-71.5388	18.2667	-50.7595
				18.2834	-71.4986	18.2834	-50.9117
				18.3	-71.8977	18.3	-51.255
				18.3167	-71.9928	18.3167	-51.4497
				18.3334	-72.147	18.3334	-51.5648
				18.35	-72.2511	18.35	-51.3412
				18.3667	-72.0081	18.3667	-51.3732
				18.3834	-72.101	18.3834	-51.3606
				18.4001	-71.9581	18.4001	-50.984
				18.4167	-71.7393	18.4167	-50.8971
				18.4334	-71.9215	18.4334	-50.9851
				18.4501	-72.1818	18.4501	-51.2343
				18.4667	-72.18	18.4667	-51.3362
				18.4834	-72.2618	18.4834	-51.6587
				18.5001	-72.0877	18.5001	-51.7919
				18.5167	-72.2543	18.5167	-51.7812
				18.5334	-72.1434	18.5334	-51.649
				18.55	-72.3211	18.55	-51.7704
				18.5667	-72.2891	18.5667	-51.8344
				18.5834	-72.4135	18.5834	-51.9325
				18.6	-72.3717	18.6	-51.6793
				18.6167	-72.6103	18.6167	-51.2377
				18.6334	-72.6606	18.6334	-51.0645
				18.6501	-72.493	18.6501	-51.5613
				18.6667	-72.4859	18.6667	-51.5567
				18.6834	-72.6027	18.6834	-51.7617
				18.7001	-72.5448	18.7001	-51.389
				18.7167	-72.1914	18.7167	-51.1759
				18.7334	-72.1363	18.7334	-51.1581
				18.7501	-71.9243	18.7501	-51.5576
				18.7667	-71.6058	18.7667	-51.7252
				18.7834	-71.3178	18.7834	-51.6122
				18.8	-71.156	18.8	-51.1141
				18.8167	-71.485	18.8167	-50.8348
				18.8334	-71.2839	18.8334	-50.6628
				18.85	-71.3892	18.85	-50.7369
				18.8667	-71.6501	18.8667	-51.1614
				18.8834	-71.3706	18.8834	-51.0825
				18.9001	-70.5757	18.9001	-50.995
				18.9167	-70.6958	18.9167	-51.267
				18.9334	-71.0415	18.9334	-50.8008
				18.9501	-70.8862	18.9501	-50.7744
				18.9667	-70.7484	18.9667	-50.717
				18.9834	-70.5889	18.9834	-50.9148
				19.0001	-70.6082	19.0001	-51.3091
				19.0167	-70.3892	19.0167	-51.5556
				19.0334	-70.6077	19.0334	-51.6166
				19.05	-70.2014	19.05	-51.6506
				19.0667	-70.837	19.0667	-51.4599
				19.0834	-70.5638	19.0834	-51.3331
				19.1	-70.5054	19.1	-51.3652
				19.1167	-70.6065	19.1167	-51.4733
				19.1334	-71.3101	19.1334	-51.3829
				19.1501	-71.2061	19.1501	-51.383
				19.1667	-71.0144	19.1667	-51.6003
				19.1834	-71.2268	19.1834	-51.2133
				19.2001	-71.2718	19.2001	-51.7176
				19.2167	-71.4856	19.2167	-52.0125
				19.2334	-71.5373	19.2334	-52.348
				19.2501	-71.547	19.2501	-52.0591
				19.2667	-71.754	19.2667	-52.0081
				19.2834	-71.9753	19.2834	-52.2094
				19.3	-72.1115	19.3	-52.424
				19.3167	-72.3326	19.3167	-52.448
				19.3334	-72.8853	19.3334	-52.4823
				19.35	-72.9154	19.35	-52.3344
				19.3667	-72.6079	19.3667	-52.2231
				19.3834	-72.5731	19.3834	-52.5062
				19.4001	-73.1844	19.4001	-52.7047
				19.4167	-73.0643	19.4167	-52.243
				19.4334	-72.7752	19.4334	-52.4645
				19.4501	-72.562	19.4501	-52.2493
				19.4667	-73.0052	19.4667	-52.5743
				19.4834	-73.6783	19.4834	-52.1292
				19.5001	-73.6558	19.5001	-51.5401
				19.5167	-73.8095	19.5167	-51.5045
				19.5334	-73.4187	19.5334	-51.1757
				19.55	-73.2726	19.55	-51.044
				19.5667	-72.7698	19.5667	-50.7722
				19.5834	-72.7818	19.5834	-50.5308
				19.6	-72.6371	19.6	-50.9298
				19.6167	-72.8657	19.6167	-50.7768
				19.6334	-71.9799	19.6334	-50.7157
				19.6501	-72.1395	19.6501	-50.3022
				19.6667	-71.934	19.6667	-50.2368
				19.6834	-71.5127	19.6834	-50.052
				19.7001	-71.3439	19.7001	-49.7329
				19.7167	-71.2483	19.7167	-49.4831
				19.7334	-71.0664	19.7334	-49.2467
				19.7501	-70.8159	19.7501	-49.1705
				19.7667	-70.6779	19.7667	-49.1718
				19.7834	-70.4737	19.7834	-48.9343
				19.8	-70.1604	19.8	-49.0316
				19.8167	-69.8414	19.8167	-49.1279
				19.8334	-69.4724	19.8334	-49.1451
				19.85	-69.1076	19.85	-49.0046
				19.8667	-69.3057	19.8667	-48.793
				19.8834	-69.1465	19.8834	-48.6515
				19.9001	-68.8206	19.9001	-48.9481
				19.9167	-68.9008	19.9167	-49.7048
				19.9334	-68.8282	19.9334	-49.7686
				19.9501	-68.9815	19.9501	-49.6646
				19.9667	-68.552	19.9667	-49.379
				19.9834	-67.9917	19.9834	-49.5797
				20.0001	-68.1664	20.0001	-49.5003
				20.0167	-68.0993	20.0167	-49.2916
				20.0334	-68.1956	20.0334	-49.4045
				20.05	-68.37	20.05	-49.4252
				20.0667	-68.4991	20.0667	-49.5972
				20.0834	-68.5507	20.0834	-49.6752
				20.1	-68.4296	20.1	-49.2982
				20.1167	-67.7816	20.1167	-49.4129
				20.1334	-67.9506	20.1334	-49.6185
				20.1501	-67.9767	20.1501	-49.8537
				20.1667	-67.9275	20.1667	-49.7489
				20.1834	-68.1345	20.1834	-50.1923
				20.2001	-68.261	20.2001	-50.3815
				20.2167	-68.518	20.2167	-50.6598
				20.2334	-68.8119	20.2334	-51.2134
				20.2501	-69.114	20.2501	-51.296
				20.2667	-68.9986	20.2667	-51.1706
				20.2834	-69.2476	20.2834	-51.1704
				20.3	-69.3686	20.3	-51.2185
				20.3167	-69.3754	20.3167	-51.6143
				20.3334	-69.3006	20.3334	-51.5578
				20.35	-69.5603	20.35	-51.6807
				20.3667	-69.4969	20.3667	-52.2408
				20.3834	-69.7179	20.3834	-52.3414
				20.4001	-69.6128	20.4001	-51.9759
				20.4167	-69.6574	20.4167	-51.1581
				20.4334	-69.6077	20.4334	-51.3664
				20.4501	-69.6127	20.4501	-51.5307
				20.4667	-69.8487	20.4667	-51.607
				20.4834	-69.7529	20.4834	-51.3682
				20.5001	-69.58	20.5001	-51.4658
				20.5167	-69.3627	20.5167	-51.7167
				20.5334	-69.3227	20.5334	-51.9267
				20.55	-69.5635	20.55	-51.669
				20.5667	-69.4283	20.5667	-51.8107
				20.5834	-69.5376	20.5834	-52.1818
				20.6	-69.8276	20.6	-52.8803
				20.6167	-70.4748	20.6167	-53.1811
				20.6334	-70.3206	20.6334	-52.9504
				20.6501	-70.1323	20.6501	-52.8852
				20.6667	-70.2352	20.6667	-52.7445
				20.6834	-70.5898	20.6834	-52.8477
				20.7001	-70.6129	20.7001	-52.3319
				20.7167	-70.1454	20.7167	-52.4256
				20.7334	-70.2499	20.7334	-51.7969
				20.7501	-70.0176	20.7501	-51.8279
				20.7667	-70.223	20.7667	-51.9208
				20.7834	-70.4015	20.7834	-52.1308
				20.8	-70.6894	20.8	-51.8945
				20.8167	-70.6749	20.8167	-51.5103
				20.8334	-70.756	20.8334	-51.6169
				20.85	-70.969	20.85	-51.9136
				20.8667	-70.9269	20.8667	-51.5791
				20.8834	-70.9209	20.8834	-51.5081
				20.9001	-71.2663	20.9001	-51.6182
				20.9167	-71.1769	20.9167	-52.078
				20.9334	-71.3799	20.9334	-52.4648
				20.9501	-71.2345	20.9501	-52.4295
				20.9667	-70.9255	20.9667	-52.653
				20.9834	-71.2062	20.9834	-52.7635
				21.0001	-71.3854	21.0001	-52.7257
				21.0167	-71.6215	21.0167	-52.5006
				21.0334	-71.8203	21.0334	-52.4716
				21.05	-71.575	21.05	-53.163
				21.0667	-71.4218	21.0667	-53.0442
				21.0834	-71.2896	21.0834	-52.6772
				21.1	-71.361	21.1	-52.1633
				21.1167	-71.1939	21.1167	-51.6547
				21.1334	-71.2723	21.1334	-51.7907
				21.1501	-71.5511	21.1501	-52.0233
				21.1667	-71.9653	21.1667	-52.4424
				21.1834	-71.7358	21.1834	-52.3469
				21.2001	-71.7298	21.2001	-52.9195
				21.2167	-71.7484	21.2167	-52.7724
				21.2334	-71.4036	21.2334	-53.0251
				21.2501	-71.4516	21.2501	-53.5529
				21.2667	-71.5762	21.2667	-53.5067
				21.2834	-71.3497	21.2834	-53.6115
				21.3	-71.4474	21.3	-53.925
				21.3167	-71.2624	21.3167	-53.8987
				21.3334	-70.9344	21.3334	-53.8885
				21.35	-70.8795	21.35	-53.8372
				21.3667	-70.9852	21.3667	-53.818
				21.3834	-71.0589	21.3834	-54.1619
				21.4001	-71.1054	21.4001	-54.2662
				21.4167	-71.5756	21.4167	-54.0289
				21.4334	-71.6867	21.4334	-53.6011
				21.4501	-71.6988	21.4501	-53.3777
				21.4667	-71.9803	21.4667	-53.1932
				21.4834	-71.7807	21.4834	-53.1948
				21.5001	-71.8732	21.5001	-53.1746
				21.5167	-71.8726	21.5167	-53.2799
				21.5334	-71.6951	21.5334	-53.4945
				21.55	-71.7774	21.55	-53.3945
				21.5667	-72.0786	21.5667	-53.4885
				21.5834	-72.3668	21.5834	-53.6234
				21.6001	-72.3882	21.6001	-53.5197
				21.6167	-72.5166	21.6167	-53.5219
				21.6334	-72.4111	21.6334	-53.8838
				21.6501	-72.3546	21.6501	-53.8837
				21.6667	-71.93	21.6667	-53.5242
				21.6834	-71.9985	21.6834	-53.1779
				21.7001	-71.8789	21.7001	-52.8199
				21.7167	-72.0061	21.7167	-52.5428
				21.7334	-72.0713	21.7334	-52.4589
				21.7501	-72.2691	21.7501	-52.5815
				21.7667	-72.2578	21.7667	-52.4595
				21.7834	-72.2908	21.7834	-52.1495
				21.8001	-71.6624	21.8001	-51.6297
				21.8167	-71.6719	21.8167	-51.7476
				21.8334	-72.0066	21.8334	-51.6967
				21.8501	-71.8469	21.8501	-51.5896
				21.8667	-71.6203	21.8667	-51.388
				21.8834	-72.1558	21.8834	-51.4101
				21.9001	-72.349	21.9001	-51.2316
				21.9167	-72.0447	21.9167	-51.6794
				21.9334	-71.6885	21.9334	-51.373
				21.9501	-71.9815	21.9501	-51.9881
				21.9667	-72.0739	21.9667	-52.0692
				21.9834	-72.0852	21.9834	-51.947
				22.0001	-72.1292	22.0001	-52.0476
				22.0167	-72.3844	22.0167	-52.2238
				22.0334	-72.7082	22.0334	-52.1089
				22.0501	-72.6967	22.0501	-51.7397
				22.0667	-72.5749	22.0667	-51.9568
				22.0834	-72.3558	22.0834	-51.8805
				22.1001	-72.3744	22.1001	-52.1493
				22.1167	-72.0891	22.1167	-52.4161
				22.1334	-72.3413	22.1334	-51.9372
				22.1501	-72.0848	22.1501	-51.5454
				22.1667	-72.3913	22.1667	-51.4781
				22.1834	-72.1546	22.1834	-52.0825
				22.2001	-72.1525	22.2001	-52.1187
				22.2167	-72.4004	22.2167	-52.395
				22.2334	-72.6294	22.2334	-52.8075
				22.2501	-72.6124	22.2501	-52.2321
				22.2667	-72.5856	22.2667	-52.236
				22.2834	-72.6659	22.2834	-52.3242
				22.3001	-73.3429	22.3001	-53.0301
				22.3167	-73.2367	22.3167	-53.1065
				22.3334	-73.1921	22.3334	-53.3096
				22.3501	-73.288	22.3501	-53.1365
				22.3667	-73.516	22.3667	-53.2799
				22.3834	-73.1242	22.3834	-52.9003
				22.4001	-72.458	22.4001	-53.0457
				22.4167	-72.3505	22.4167	-52.7216
				22.4334	-72.3165	22.4334	-53.0863
				22.4501	-72.1485	22.4501	-52.8274
				22.4667	-71.9991	22.4667	-52.7051
				22.4834	-72.1636	22.4834	-52.6808
				22.5001	-71.8581	22.5001	-52.5253
				22.5167	-71.591	22.5167	-52.426
				22.5334	-71.3421	22.5334	-52.1384
				22.5501	-71.3885	22.5501	-52.2281
				22.5667	-71.3064	22.5667	-52.1799
				22.5834	-71.5975	22.5834	-52.7549
				22.6001	-71.5315	22.6001	-52.5456
				22.6167	-71.806	22.6167	-52.4722
				22.6334	-71.5905	22.6334	-52.5614
				22.6501	-72.2372	22.6501	-52.6454
				22.6667	-72.1589	22.6667	-52.8588
				22.6834	-72.039	22.6834	-52.5377
				22.7001	-72.5693	22.7001	-52.8379
				22.7167	-72.3048	22.7167	-52.9087
				22.7334	-72.0409	22.7334	-52.2629
				22.7501	-71.9178	22.7501	-52.0458
				22.7667	-71.8764	22.7667	-52.1183
				22.7834	-71.6932	22.7834	-52.0288
				22.8001	-71.1831	22.8001	-51.7132
				22.8167	-71.2973	22.8167	-51.9416
				22.8334	-71.1767	22.8334	-51.7384
				22.8501	-71.1106	22.8501	-52.3032
				22.8667	-71.3957	22.8667	-52.1998
				22.8834	-71.2019	22.8834	-52.4548
				22.9001	-71.7907	22.9001	-53.0084
				22.9167	-72.076	22.9167	-53.134
				22.9334	-72.6511	22.9334	-52.9894
				22.9501	-72.743	22.9501	-53.1263
				22.9667	-72.6483	22.9667	-53.2482
				22.9834	-72.9607	22.9834	-53.3707
				23.0001	-73.0483	23.0001	-53.5032
				23.0167	-73.1131	23.0167	-53.8718
				23.0334	-73.1198	23.0334	-54.0598
				23.0501	-73.058	23.0501	-54.2916
				23.0667	-73.2803	23.0667	-54.4363
				23.0834	-73.1801	23.0834	-54.0327
				23.1001	-73.4162	23.1001	-53.9305
				23.1167	-73.436	23.1167	-53.8753
				23.1334	-73.525	23.1334	-53.9602
				23.1501	-73.0353	23.1501	-54.0864
				23.1667	-73.0554	23.1667	-54.2402
				23.1834	-73.6199	23.1834	-54.0709
				23.2001	-73.2593	23.2001	-54.2139
				23.2167	-73.3387	23.2167	-54.2857
				23.2334	-73.5905	23.2334	-54.565
				23.2501	-73.5875	23.2501	-54.985
				23.2667	-73.5511	23.2667	-55.152
				23.2834	-73.7203	23.2834	-55.7144
				23.3001	-74.0529	23.3001	-55.6395
				23.3167	-74.0614	23.3167	-55.4744
				23.3334	-73.9468	23.3334	-55.6396
				23.3501	-74.1044	23.3501	-55.1526
				23.3667	-73.7523	23.3667	-55.1863
				23.3834	-73.7956	23.3834	-55.2001
				23.4001	-73.2893	23.4001	-54.7102
				23.4167	-73.3435	23.4167	-54.4838
				23.4334	-72.9543	23.4334	-54.6241
				23.4501	-73.0021	23.4501	-54.4623
				23.4667	-73.2268	23.4667	-54.4235
				23.4834	-73.3027	23.4834	-54.5885
				23.5001	-73.5357	23.5001	-54.9343
				23.5167	-73.2691	23.5167	-54.7408
				23.5334	-73.3471	23.5334	-54.5226
				23.5501	-73.562	23.5501	-54.3632
				23.5667	-73.7615	23.5667	-54.0032
				23.5834	-73.6096	23.5834	-54.0645
				23.6001	-73.362	23.6001	-54.108
				23.6167	-72.9623	23.6167	-54.549
				23.6334	-73.5196	23.6334	-54.8178
				23.6501	-73.483	23.6501	-54.7266
				23.6667	-73.6287	23.6667	-54.6257
				23.6834	-72.9853	23.6834	-54.6128
				23.7001	-72.859	23.7001	-54.1393
				23.7167	-73.0024	23.7167	-54.1001
				23.7334	-73.034	23.7334	-54.4971
				23.7501	-73.1215	23.7501	-54.3176
				23.7667	-72.998	23.7667	-54.2117
				23.7834	-72.8554	23.7834	-53.7611
				23.8001	-73.1132	23.8001	-53.7388
				23.8167	-73.7	23.8167	-53.8513
				23.8334	-73.803	23.8334	-53.7818
				23.8501	-73.4594	23.8501	-53.9741
				23.8667	-73.8079	23.8667	-53.8626
				23.8834	-74.0143	23.8834	-54.1176
				23.9001	-74.1445	23.9001	-53.9168
				23.9167	-74.136	23.9167	-54.3868
				23.9334	-74.4507	23.9334	-54.4
				23.9501	-74.4001	23.9501	-54.3414
				23.9667	-74.1857	23.9667	-54.29
				23.9834	-73.8377	23.9834	-54.4811
				24.0001	-73.7439	24.0001	-54.2228
				24.0167	-73.8461	24.0167	-54.1253
				24.0334	-73.9805	24.0334	-54.3759
				24.0501	-73.9408	24.0501	-54.238
				24.0667	-73.4176	24.0667	-54.4595
				24.0834	-73.8098	24.0834	-54.3523
				24.1001	-74.3041	24.1001	-54.8334
				24.1167	-74.5994	24.1167	-54.4804
				24.1334	-74.2432	24.1334	-54.1684
				24.1501	-74.5034	24.1501	-54.3644
				24.1667	-74.44	24.1667	-54.3787
				24.1834	-74.8343	24.1834	-54.4668
				24.2001	-75.006	24.2001	-54.4523
				24.2167	-74.8614	24.2167	-54.4216
				24.2334	-74.6301	24.2334	-54.2668
				24.2501	-74.6039	24.2501	-54.2751
				24.2667	-74.9896	24.2667	-54.479
				24.2834	-75.2757	24.2834	-54.7367
				24.3001	-75.4052	24.3001	-54.6061
				24.3167	-74.9762	24.3167	-54.3694
				24.3334	-75.1324	24.3334	-54.6268
				24.3501	-75.3488	24.3501	-54.5364
				24.3667	-75.0432	24.3667	-54.6825
				24.3834	-74.8579	24.3834	-54.2989
				24.4001	-74.9578	24.4001	-54.3436
				24.4167	-74.7016	24.4167	-53.941
				24.4334	-74.37	24.4334	-53.6219
				24.4501	-74.198	24.4501	-53.5581
				24.4667	-74.3099	24.4667	-53.6185
				24.4834	-74.1321	24.4834	-53.1594
				24.5001	-73.8753	24.5001	-53.1304
				24.5167	-73.8769	24.5167	-53.0857
				24.5334	-73.6922	24.5334	-52.9985
				24.5501	-73.5653	24.5501	-53.1016
				24.5667	-73.7629	24.5667	-52.8222
				24.5834	-73.2865	24.5834	-52.7217
				24.6001	-72.5582	24.6001	-52.4327
				24.6167	-72.5574	24.6167	-52.4333
				24.6334	-72.5093	24.6334	-52.5966
				24.6501	-71.9823	24.6501	-52.5958
				24.6667	-72.0585	24.6667	-52.4119
				24.6834	-72.0992	24.6834	-52.7513
				24.7001	-71.8143	24.7001	-53.0181
				24.7167	-72.0444	24.7167	-52.9164
				24.7334	-72.0474	24.7334	-52.4927
				24.7501	-71.7493	24.7501	-52.6661
				24.7667	-71.6533	24.7667	-52.428
				24.7834	-71.4421	24.7834	-52.1262
				24.8001	-70.8473	24.8001	-52.2943
				24.8167	-70.8872	24.8167	-52.5923
				24.8334	-70.6897	24.8334	-52.3321
				24.8501	-70.69	24.8501	-52.2798
				24.8667	-70.5248	24.8667	-52.2986
				24.8834	-70.3629	24.8834	-52.1914
				24.9001	-70.0933	24.9001	-52.1286
				24.9167	-70.0686	24.9167	-52.332
				24.9334	-69.9625	24.9334	-52.4659
				24.9501	-70.1481	24.9501	-52.9439
				24.9667	-69.9167	24.9667	-52.8398
				24.9834	-70.2296	24.9834	-52.8713
				25.0001	-70.5446	25.0001	-52.8267
				25.0167	-70.4772	25.0167	-52.7413
				25.0334	-70.6612	25.0334	-52.8401
				25.0501	-70.5697	25.0501	-52.6874
				25.0667	-70.6659	25.0667	-52.817
				25.0834	-70.7017	25.0834	-52.9051
				25.1001	-71.4839	25.1001	-52.7928
				25.1167	-71.2003	25.1167	-52.7998
				25.1334	-70.8815	25.1334	-52.8026
				25.1501	-71.1759	25.1501	-52.6476
				25.1667	-70.9602	25.1667	-52.7495
				25.1834	-70.7983	25.1834	-52.4921
				25.2001	-71.1324	25.2001	-52.385
				25.2167	-71.0258	25.2167	-52.5008
				25.2334	-71.3712	25.2334	-52.7942
				25.2501	-71.5414	25.2501	-52.5336
				25.2667	-71.3442	25.2667	-52.607
				25.2834	-71.2946	25.2834	-53.216
				25.3001	-71.1972	25.3001	-53.1565
				25.3167	-71.1637	25.3167	-52.9735
				25.3334	-71.0275	25.3334	-53.0582
				25.3501	-71.2268	25.3501	-53.1985
				25.3667	-71.4645	25.3667	-53.3074
				25.3834	-71.7717	25.3834	-53.5543
				25.4001	-71.9635	25.4001	-53.801
				25.4167	-72.0301	25.4167	-53.6843
				25.4334	-72.172	25.4334	-53.7571
				25.4501	-72.2066	25.4501	-53.4277
				25.4667	-72.8054	25.4667	-53.3967
				25.4834	-72.5818	25.4834	-53.4818
				25.5001	-72.3381	25.5001	-53.4687
				25.5167	-72.5529	25.5167	-53.3949
				25.5334	-72.2427	25.5334	-53.4553
				25.5501	-72.4249	25.5501	-54.018
				25.5667	-72.1438	25.5667	-53.7911
				25.5834	-72.3141	25.5834	-53.7358
				25.6001	-71.7186	25.6001	-53.6713
				25.6167	-72.2533	25.6167	-53.6289
				25.6334	-72.4066	25.6334	-53.4296
				25.6501	-72.6895	25.6501	-53.2394
				25.6667	-72.5741	25.6667	-53.4328
				25.6834	-72.5003	25.6834	-53.5672
				25.7001	-72.6799	25.7001	-53.2931
				25.7167	-72.6034	25.7167	-53.3879
				25.7334	-72.684	25.7334	-53.1429
				25.7501	-72.9632	25.7501	-52.9324
				25.7667	-73.2534	25.7667	-52.7844
				25.7834	-73.3762	25.7834	-52.8584
				25.8001	-73.324	25.8001	-52.7888
				25.8167	-73.0843	25.8167	-52.785
				25.8334	-73.3258	25.8334	-52.6914
				25.8501	-73.2694	25.8501	-52.6715
				25.8667	-73.1608	25.8667	-52.5135
				25.8834	-72.8794	25.8834	-52.7036
				25.9001	-72.922	25.9001	-52.5426
				25.9167	-72.8735	25.9167	-52.6311
				25.9334	-72.8711	25.9334	-52.6645
				25.9501	-72.9007	25.9501	-52.5883
				25.9667	-72.9523	25.9667	-52.7127
				25.9834	-73.1972	25.9834	-52.6305
				26.0001	-73.5499	26.0001	-52.8524
				26.0167	-73.4512	26.0167	-52.9875
				26.0334	-73.6108	26.0334	-52.9499
				26.0501	-73.536	26.0501	-52.6138
				26.0667	-73.715	26.0667	-53.1846
				26.0834	-73.6398	26.0834	-53.313
				26.1001	-74.1958	26.1001	-53.4054
				26.1167	-73.8751	26.1167	-53.4731
				26.1334	-74.2989	26.1334	-53.8844
				26.1501	-73.9573	26.1501	-54.1957
				26.1667	-74.0072	26.1667	-54.8873
				26.1834	-74.1664	26.1834	-54.7783
				26.2001	-74.6255	26.2001	-54.8835
				26.2167	-75.0587	26.2167	-54.7646
				26.2334	-74.7229	26.2334	-55.0794
				26.2501	-74.5029	26.2501	-55.8096
				26.2667	-74.3757	26.2667	-55.9325
				26.2834	-74.4737	26.2834	-55.3225
				26.3001	-74.7924	26.3001	-55.4701
				26.3167	-75.2541	26.3167	-55.7631
				26.3334	-75.2158	26.3334	-56.4343
				26.3501	-75.4538	26.3501	-57.1604
				26.3667	-75.6548	26.3667	-57.3486
				26.3834	-75.7842	26.3834	-56.9768
				26.4001	-76.0226	26.4001	-57.4126
				26.4167	-76.1091	26.4167	-57.1177
				26.4334	-76.4484	26.4334	-57.0647
				26.4501	-76.7314	26.4501	-57.3093
				26.4667	-76.4146	26.4667	-57.1939
				26.4834	-76.2979	26.4834	-57.212
				26.5001	-75.9564	26.5001	-57.028
				26.5167	-75.9075	26.5167	-57.0703
				26.5334	-75.784	26.5334	-56.8681
				26.5501	-75.7976	26.5501	-56.9359
				26.5667	-75.9175	26.5667	-56.5906
				26.5834	-75.9012	26.5834	-56.4415
				26.6001	-75.5415	26.6001	-56.6768
				26.6167	-75.3712	26.6167	-56.7831
				26.6334	-74.8737	26.6334	-56.2852
				26.6501	-74.8686	26.6501	-56.2896
				26.6667	-75.2356	26.6667	-55.3739
				26.6834	-75.1786	26.6834	-55.1458
				26.7001	-74.6855	26.7001	-55.2763
				26.7167	-74.1826	26.7167	-55.3451
				26.7334	-74.2939	26.7334	-55.1374
				26.7501	-74.1626	26.7501	-54.5633
				26.7667	-74.2347	26.7667	-54.3666
				26.7834	-74.2199	26.7834	-54.2728
				26.8001	-74.0136	26.8001	-54.1681
				26.8167	-73.6351	26.8167	-53.9872
				26.8334	-73.5779	26.8334	-54.1143
				26.8501	-73.6118	26.8501	-53.3929
				26.8667	-73.5537	26.8667	-53.1607
				26.8834	-73.5679	26.8834	-53.2002
				26.9001	-73.2594	26.9001	-52.752
				26.9167	-73.1022	26.9167	-52.8726
				26.9334	-72.9246	26.9334	-52.9104
				26.9501	-72.4375	26.9501	-52.6032
				26.9667	-72.3074	26.9667	-52.7098
				26.9834	-72.4549	26.9834	-52.9161
				27.0001	-72.8702	27.0001	-52.9979
				27.0167	-72.9531	27.0167	-53.1612
				27.0334	-72.9813	27.0334	-53.2024
				27.0501	-73.2867	27.0501	-53.1835
				27.0667	-73.3383	27.0667	-53.4761
				27.0834	-73.4694	27.0834	-53.8682
				27.1001	-73.2387	27.1001	-53.715
				27.1167	-73.4788	27.1167	-53.6662
				27.1334	-73.8876	27.1334	-54.2005
				27.1501	-73.9455	27.1501	-54.0127
				27.1667	-73.8565	27.1667	-54.018
				27.1834	-74.0655	27.1834	-54.0993
				27.2001	-73.8094	27.2001	-54.1489
				27.2167	-74.0955	27.2167	-54.3146
				27.2334	-73.9355	27.2334	-54.3674
				27.2501	-74.0441	27.2501	-54.4317
				27.2667	-74.0724	27.2667	-54.7533
				27.2834	-74.2931	27.2834	-54.7903
				27.3001	-74.6354	27.3001	-54.8391
				27.3167	-74.824	27.3167	-54.6892
				27.3334	-74.9326	27.3334	-54.459
				27.3501	-74.5333	27.3501	-54.3113
				27.3667	-74.568	27.3667	-54.6296
				27.3834	-74.9897	27.3834	-54.7044
				27.4001	-74.9255	27.4001	-54.6738
				27.4167	-75.0221	27.4167	-54.8856
				27.4334	-75.0446	27.4334	-54.7214
				27.4501	-75.2428	27.4501	-55.0451
				27.4667	-75.3857	27.4667	-54.8841
				27.4834	-75.4162	27.4834	-54.8454
				27.5001	-75.1602	27.5001	-54.7542
				27.5167	-75.1482	27.5167	-54.7099
				27.5334	-75.2331	27.5334	-54.8292
				27.5501	-75.1925	27.5501	-55.1342
				27.5667	-74.8092	27.5667	-54.9731
				27.5834	-74.8503	27.5834	-54.632
				27.6001	-74.9066	27.6001	-54.4609
				27.6167	-74.8669	27.6167	-54.5121
				27.6334	-74.8677	27.6334	-54.4897
				27.6501	-74.735	27.6501	-54.6666
				27.6667	-74.6976	27.6667	-54.5439
				27.6834	-74.7186	27.6834	-54.6376
				27.7001	-74.6482	27.7001	-54.5867
				27.7167	-74.5872	27.7167	-54.2619
				27.7334	-75.0613	27.7334	-54.2109
				27.7501	-75.0863	27.7501	-54.2689
				27.7667	-75.3235	27.7667	-53.9479
				27.7834	-75.0135	27.7834	-54.0281
				27.8001	-74.6399	27.8001	-53.9953
				27.8167	-74.658	27.8167	-53.9907
				27.8334	-74.7193	27.8334	-53.5743
				27.8501	-74.7708	27.8501	-53.5204
				27.8667	-74.5406	27.8667	-53.2332
				27.8834	-74.074	27.8834	-53.2086
				27.9001	-74.0769	27.9001	-53.2874
				27.9167	-73.9956	27.9167	-53.0549
				27.9334	-74.4432	27.9334	-53.2819
				27.9501	-74.3125	27.9501	-53.1435
				27.9667	-74.5529	27.9667	-53.3535
				27.9834	-74.4567	27.9834	-53.2753
				28.0001	-74.5503	28.0001	-53.939
				28.0167	-74.5676	28.0167	-53.5813
				28.0334	-75.2154	28.0334	-53.2518
				28.0501	-75.3298	28.0501	-52.8747
				28.0667	-75.4874	28.0667	-52.9911
				28.0834	-75.4863	28.0834	-52.9469
				28.1001	-75.5073	28.1001	-53.0755
				28.1167	-75.745	28.1167	-52.9783
				28.1334	-75.6125	28.1334	-52.7529
				28.1501	-75.8632	28.1501	-52.7961
				28.1667	-75.9553	28.1667	-52.9658
				28.1834	-75.8549	28.1834	-52.9163
				28.2001	-76.2314	28.2001	-52.7799
				28.2167	-76.3422	28.2167	-53.0928
				28.2334	-75.8691	28.2334	-53.3984
				28.2501	-76.0223	28.2501	-53.4869
				28.2667	-75.7632	28.2667	-53.6266
				28.2834	-75.7064	28.2834	-53.8237
				28.3001	-75.9981	28.3001	-53.7547
				28.3167	-75.667	28.3167	-53.8356
				28.3334	-75.7231	28.3334	-53.6538
				28.3501	-75.7237	28.3501	-53.7933
				28.3667	-75.6561	28.3667	-54.3402
				28.3834	-76.0331	28.3834	-54.4264
				28.4001	-76.136	28.4001	-54.578
				28.4167	-76.3587	28.4167	-54.9129
				28.4334	-76.1116	28.4334	-54.7948
				28.4501	-76.4892	28.4501	-54.6833
				28.4667	-76.2985	28.4667	-55.093
				28.4834	-76.4543	28.4834	-55.0051
				28.5001	-76.356	28.5001	-54.9735
				28.5167	-76.2272	28.5167	-55.2595
				28.5334	-75.4113	28.5334	-55.5305
				28.5501	-75.001	28.5501	-55.738
				28.5667	-75.1723	28.5667	-55.5167
				28.5834	-75.2467	28.5834	-55.5365
				28.6001	-75.4426	28.6001	-55.6387
				28.6167	-75.4648	28.6167	-55.4991
				28.6334	-75.3607	28.6334	-55.5602
				28.6501	-75.1502	28.6501	-55.4659
				28.6667	-74.9979	28.6667	-55.5202
				28.6834	-75.1756	28.6834	-55.8877
				28.7001	-74.8598	28.7001	-55.9417
				28.7167	-74.5265	28.7167	-55.8023
				28.7334	-74.6611	28.7334	-55.7017
				28.7501	-74.5643	28.7501	-55.7436
				28.7667	-74.3883	28.7667	-55.936
				28.7834	-74.3701	28.7834	-55.9527
				28.8001	-74.2365	28.8001	-56.0874
				28.8167	-74.443	28.8167	-55.9836
				28.8334	-74.3243	28.8334	-56.6793
				28.8501	-74.3631	28.8501	-56.7087
				28.8667	-74.6528	28.8667	-56.1145
				28.8834	-74.7694	28.8834	-56.0672
				28.9001	-74.7489	28.9001	-55.958
				28.9167	-74.7588	28.9167	-55.7133
				28.9334	-74.5657	28.9334	-55.6457
				28.9501	-74.5974	28.9501	-55.5762
				28.9667	-74.6515	28.9667	-55.3275
				28.9834	-74.4364	28.9834	-55.4097
				29.0001	-74.2991	29.0001	-54.969
				29.0167	-74.3666	29.0167	-54.8677
				29.0334	-74.4809	29.0334	-54.9192
				29.0501	-74.8303	29.0501	-54.788
				29.0667	-75.063	29.0667	-54.669
				29.0834	-74.9459	29.0834	-54.5344
				29.1001	-74.7612	29.1001	-55.0711
				29.1167	-74.699	29.1167	-55.2986
				29.1334	-74.7064	29.1334	-55.5701
				29.1501	-74.8559	29.1501	-55.7094
				29.1667	-74.642	29.1667	-55.7048
				29.1834	-74.7812	29.1834	-55.7192
				29.2001	-74.8483	29.2001	-55.9542
				29.2167	-75.264	29.2167	-56.1185
				29.2334	-75.1948	29.2334	-56.4438
				29.2501	-75.8757	29.2501	-56.3
				29.2667	-76.0294	29.2667	-56.8352
				29.2834	-76.0161	29.2834	-56.4725
				29.3001	-76.0896	29.3001	-56.666
				29.3167	-75.984	29.3167	-56.523
				29.3334	-76.2888	29.3334	-55.9669
				29.3501	-76.444	29.3501	-55.9763
				29.3667	-76.1735	29.3667	-56.1412
				29.3834	-76.042	29.3834	-56.1105
				29.4001	-76.094	29.4001	-56.256
				29.4167	-75.9978	29.4167	-56.2411
				29.4334	-75.7252	29.4334	-56.2637
				29.4501	-75.2843	29.4501	-56.4339
				29.4667	-74.8683	29.4667	-56.3019
				29.4834	-74.9017	29.4834	-56.4423
				29.5001	-75.1246	29.5001	-56.4786
				29.5167	-75.7435	29.5167	-56.6774
				29.5334	-76.0908	29.5334	-56.584
				29.5501	-75.7428	29.5501	-56.6001
				29.5667	-75.3443	29.5667	-56.6206
				29.5834	-75.2241	29.5834	-56.7935
				29.6001	-75.3086	29.6001	-56.402
				29.6167	-74.9056	29.6167	-56.401
				29.6334	-74.8644	29.6334	-56.134
				29.6501	-74.8488	29.6501	-56.3302
				29.6667	-74.844	29.6667	-56.2458
				29.6834	-74.6553	29.6834	-55.6656
				29.7001	-74.4873	29.7001	-55.5179
				29.7167	-74.2919	29.7167	-55.1854
				29.7334	-74.2314	29.7334	-54.691
				29.7501	-73.3152	29.7501	-54.8456
				29.7667	-73.2565	29.7667	-54.261
				29.7834	-73.3069	29.7834	-54.919
				29.8001	-73.2057	29.8001	-54.9821
				29.8167	-73.2369	29.8167	-55.0705
				29.8334	-72.8741	29.8334	-55.3028
				29.8501	-72.4249	29.8501	-55.0638
				29.8667	-72.2671	29.8667	-55.2117
				29.8834	-72.1167	29.8834	-55.0633
				29.9001	-71.8607	29.9001	-54.8917
				29.9167	-71.9442	29.9167	-54.9431
				29.9334	-72.3251	29.9334	-54.9599
				29.9501	-72.5129	29.9501	-55.0384
				29.9667	-72.9127	29.9667	-54.983
				29.9834	-72.7994	29.9834	-55.1169
				30.0001	-72.6816	30.0001	-55.4357
				30.0167	-72.2439	30.0167	-56.2591
				30.0334	-71.8808	30.0334	-56.5575
				30.0501	-71.969	30.0501	-56.441
				30.0667	-71.9967	30.0667	-56.3991
				30.0834	-72.1127	30.0834	-56.5744
				30.1001	-71.9584	30.1001	-56.3342
				30.1167	-71.9607	30.1167	-56.7702
				30.1334	-72.003	30.1334	-56.6675
				30.1501	-72.0342	30.1501	-56.4591
				30.1667	-72.3535	30.1667	-56.4955
				30.1834	-72.0728	30.1834	-56.8397
				30.2001	-72.4499	30.2001	-56.8385
				30.2167	-72.5097	30.2167	-56.8738
				30.2334	-72.4213	30.2334	-56.811
				30.2501	-72.7482	30.2501	-56.8963
				30.2667	-72.8235	30.2667	-56.9116
				30.2834	-72.978	30.2834	-56.4672
				30.3001	-73.3079	30.3001	-56.4293
				30.3167	-73.7914	30.3167	-56.5491
				30.3334	-73.7301	30.3334	-56.466
				30.3501	-74.167	30.3501	-56.7931
				30.3667	-74.5631	30.3667	-56.9716
				30.3834	-74.4385	30.3834	-57.4682
				30.4001	-75.073	30.4001	-57.3449
				30.4167	-74.9016	30.4167	-57.4148
				30.4334	-74.7087	30.4334	-57.5475
				30.4501	-74.7779	30.4501	-57.6966
				30.4668	-74.4716	30.4668	-58.0414
				30.4834	-74.513	30.4834	-57.7476
				30.5001	-74.7175	30.5001	-57.6924
				30.5167	-74.644	30.5167	-57.1551
				30.5334	-74.7442	30.5334	-57.1531
				30.5501	-74.6942	30.5501	-57.0863
				30.5667	-74.6793	30.5667	-57.2194
				30.5834	-74.4287	30.5834	-57.2018
				30.6001	-74.4763	30.6001	-57.1166
				30.6167	-74.7067	30.6167	-56.6621
				30.6334	-74.5896	30.6334	-56.511
				30.6501	-74.6717	30.6501	-56.2258
				30.6667	-74.4888	30.6667	-56.0971
				30.6834	-74.4524	30.6834	-56.6463
				30.7001	-74.0293	30.7001	-56.5082
				30.7168	-73.9171	30.7168	-56.5847
				30.7334	-73.7877	30.7334	-56.6356
				30.7501	-73.7185	30.7501	-56.1466
				30.7667	-73.5375	30.7667	-55.9742
				30.7834	-73.5341	30.7834	-55.9431
				30.8001	-73.1461	30.8001	-55.665
				30.8167	-72.5825	30.8167	-55.5883
				30.8334	-72.5576	30.8334	-55.3381
				30.8501	-72.249	30.8501	-55.3557
				30.8667	-72.4372	30.8667	-55.0348
				30.8834	-72.4834	30.8834	-54.6946
				30.9001	-72.2101	30.9001	-54.744
				30.9168	-72.7013	30.9168	-54.4209
				30.9334	-72.5819	30.9334	-54.3898
				30.9501	-72.411	30.9501	-54.1542
				30.9668	-72.7244	30.9668	-53.7736
				30.9834	-73.2323	30.9834	-53.7787
				31.0001	-73.086	31.0001	-53.4589
				31.0167	-73.1419	31.0167	-53.2132
				31.0334	-73.3637	31.0334	-53.0954
				31.0501	-73.5208	31.0501	-53.2181
				31.0667	-73.7322	31.0667	-53.3078
				31.0834	-73.9067	31.0834	-53.2281
				31.1001	-74.0741	31.1001	-53.3824
				31.1167	-73.9926	31.1167	-53.2333
				31.1334	-74.4935	31.1334	-53.3293
				31.1501	-74.5319	31.1501	-53.6475
				31.1668	-75.0949	31.1668	-53.7565
				31.1834	-75.062	31.1834	-53.0474
				31.2001	-75.174	31.2001	-53.1369
				31.2168	-75.0715	31.2168	-53.0762
				31.2334	-75.6059	31.2334	-52.9423
				31.2501	-75.5049	31.2501	-53.9348
				31.2667	-75.5109	31.2667	-54.3828
				31.2834	-75.4717	31.2834	-54.4266
				31.3001	-75.5482	31.3001	-54.6117
				31.3167	-75.8591	31.3167	-55.063
				31.3334	-75.9743	31.3334	-55.0661
				31.3501	-76.0663	31.3501	-55.2064
				31.3667	-75.9999	31.3667	-55.3119
				31.3834	-76.1907	31.3834	-55.1749
				31.4001	-76.0814	31.4001	-55.2448
				31.4168	-76.7424	31.4168	-55.5956
				31.4334	-76.7762	31.4334	-55.3921
				31.4501	-76.6309	31.4501	-55.6709
				31.4668	-76.4973	31.4668	-55.9079
				31.4834	-75.9721	31.4834	-55.8605
				31.5001	-76.0902	31.5001	-55.9419
				31.5167	-75.79	31.5167	-55.5777
				31.5334	-75.418	31.5334	-55.8038
				31.5501	-75.4198	31.5501	-55.7772
				31.5667	-75.464	31.5667	-55.4453
				31.5834	-75.3735	31.5834	-55.4447
				31.6001	-75.807	31.6001	-55.5153
				31.6167	-75.9374	31.6167	-55.7308
				31.6334	-75.5908	31.6334	-56.2241
				31.6501	-75.3924	31.6501	-55.9408
				31.6668	-74.9759	31.6668	-56.1668
				31.6834	-75.14	31.6834	-56.1745
				31.7001	-75.1661	31.7001	-56.2643
				31.7168	-75.2751	31.7168	-56.193
				31.7334	-75.3054	31.7334	-56.2103
				31.7501	-75.1635	31.7501	-55.5045
				31.7667	-75.0549	31.7667	-55.2726
				31.7834	-75.3067	31.7834	-55.3304
				31.8001	-75.4746	31.8001	-55.2549
				31.8167	-75.2167	31.8167	-55.0386
				31.8334	-75.312	31.8334	-55.1578
				31.8501	-75.3763	31.8501	-54.8041
				31.8667	-75.2375	31.8667	-54.6918
				31.8834	-74.9688	31.8834	-54.9516
				31.9001	-74.8192	31.9001	-54.9114
				31.9168	-73.7026	31.9168	-54.6534
				31.9334	-74.1891	31.9334	-54.6455
				31.9501	-74.4274	31.9501	-54.4759
				31.9668	-74.3044	31.9668	-54.3446
				31.9834	-74.4281	31.9834	-54.3223
				32.0001	-74.7415	32.0001	-54.0673
				32.0168	-74.7522	32.0168	-54.3182
				32.0334	-75.0016	32.0334	-53.9453
				32.0501	-74.8406	32.0501	-54.142
				32.0667	-74.7345	32.0667	-54.7094
				32.0834	-75.5902	32.0834	-54.8377
				32.1001	-74.9954	32.1001	-54.6723
				32.1168	-74.7598	32.1168	-54.7728
				32.1334	-74.8524	32.1334	-54.1466
				32.1501	-74.8608	32.1501	-54.4218
				32.1668	-74.9677	32.1668	-54.3015
				32.1834	-75.1904	32.1834	-54.4138
				32.2001	-75.3786	32.2001	-54.8413
				32.2167	-75.5457	32.2167	-54.9758
				32.2334	-75.4792	32.2334	-55.0148
				32.2501	-76.0367	32.2501	-55.1189
				32.2668	-76.3867	32.2668	-54.9084
				32.2834	-76.2231	32.2834	-54.9269
				32.3001	-76.1514	32.3001	-54.7751
				32.3167	-76.2158	32.3167	-54.7296
				32.3334	-76.1049	32.3334	-54.9662
				32.3501	-75.909	32.3501	-55.2148
				32.3668	-75.6106	32.3668	-55.5855
				32.3834	-75.67	32.3834	-55.7273
				32.4001	-75.7325	32.4001	-55.9682
				32.4168	-75.7993	32.4168	-56.3562
				32.4334	-75.4564	32.4334	-56.2788
				32.4501	-75.6974	32.4501	-56.4263
				32.4667	-75.8916	32.4667	-56.3505
				32.4834	-75.7874	32.4834	-56.635
				32.5001	-75.5643	32.5001	-56.7688
				32.5168	-75.9798	32.5168	-56.8017
				32.5334	-75.9032	32.5334	-56.8258
				32.5501	-75.8592	32.5501	-56.6905
				32.5667	-75.7566	32.5667	-56.3216
				32.5834	-75.3279	32.5834	-56.5874
				32.6001	-75.4867	32.6001	-56.6809
				32.6168	-75.7578	32.6168	-56.4676
				32.6334	-75.6316	32.6334	-56.7181
				32.6501	-75.5631	32.6501	-56.6148
				32.6668	-75.3144	32.6668	-56.4817
				32.6834	-75.2369	32.6834	-56.4755
				32.7001	-75.2836	32.7001	-56.1594
				32.7167	-75.3106	32.7167	-56.2093
				32.7334	-75.235	32.7334	-56.466
				32.7501	-74.8239	32.7501	-56.3956
				32.7668	-74.6379	32.7668	-56.9887
				32.7834	-74.4695	32.7834	-57.6846
				32.8001	-74.2879	32.8001	-57.9499
				32.8167	-74.4596	32.8167	-57.7997
				32.8334	-74.6896	32.8334	-57.5178
				32.8501	-74.9754	32.8501	-57.323
				32.8668	-75.1179	32.8668	-57.2144
				32.8834	-75.1199	32.8834	-56.9637
				32.9001	-75.224	32.9001	-56.7532
				32.9168	-75.1147	32.9168	-56.8369
				32.9334	-74.9938	32.9334	-57.0074
				32.9501	-74.8912	32.9501	-57.1505
				32.9667	-74.7877	32.9667	-57.33
				32.9834	-75.0307	32.9834	-57.2476
				33.0001	-74.6507	33.0001	-57.2891
				33.0168	-74.4633	33.0168	-57.1343
				33.0334	-74.8586	33.0334	-57.2213
				33.0501	-75.0128	33.0501	-57.1605
				33.0667	-75.059	33.0667	-57.2122
				33.0834	-74.8126	33.0834	-56.6885
				33.1001	-75.0672	33.1001	-56.5971
				33.1168	-75.0095	33.1168	-56.7632
				33.1334	-75.2959	33.1334	-57.0088
				33.1501	-75.7199	33.1501	-57.2138
				33.1668	-75.89	33.1668	-57.2323
				33.1834	-75.8428	33.1834	-57.4152
				33.2001	-75.5334	33.2001	-58.0284
				33.2167	-75.6265	33.2167	-57.9073
				33.2334	-75.3323	33.2334	-57.8159
				33.2501	-75.3743	33.2501	-57.6652
				33.2668	-75.3428	33.2668	-57.2646
				33.2834	-75.542	33.2834	-56.8639
				33.3001	-76.1673	33.3001	-56.8415
				33.3167	-76.1056	33.3167	-56.814
				33.3334	-76.0198	33.3334	-56.866
				33.3501	-75.9392	33.3501	-56.9195
				33.3668	-76.1056	33.3668	-56.7183
				33.3834	-76.1976	33.3834	-56.6146
				33.4001	-76.7309	33.4001	-56.6141
				33.4168	-76.7492	33.4168	-56.4177
				33.4334	-76.9855	33.4334	-56.2821
				33.4501	-76.6256	33.4501	-56.0187
				33.4667	-76.8152	33.4667	-56.2751
				33.4834	-76.9284	33.4834	-56.121
				33.5001	-77.1744	33.5001	-56.0745
				33.5168	-77.3553	33.5168	-56.2965
				33.5334	-76.9726	33.5334	-56.3618
				33.5501	-77.0039	33.5501	-56.6245
				33.5667	-76.9574	33.5667	-56.4291
				33.5834	-76.8941	33.5834	-56.6832
				33.6001	-76.4794	33.6001	-56.8347
				33.6168	-76.3737	33.6168	-57.0254
				33.6334	-76.354	33.6334	-56.9291
				33.6501	-76.2009	33.6501	-56.7299
				33.6668	-76.0733	33.6668	-56.6254
				33.6834	-75.9365	33.6834	-56.5786
				33.7001	-76.3136	33.7001	-55.7724
				33.7167	-75.8733	33.7167	-55.8411
				33.7334	-76.1135	33.7334	-55.7233
				33.7501	-76.6578	33.7501	-55.8182
				33.7668	-76.9512	33.7668	-55.9935
				33.7834	-76.8412	33.7834	-56.0301
				33.8001	-76.1586	33.8001	-55.7134
				33.8167	-76.3362	33.8167	-55.7133
				33.8334	-76.219	33.8334	-55.8433
				33.8501	-76.2285	33.8501	-55.6763
				33.8668	-76.3343	33.8668	-55.6479
				33.8834	-76.3052	33.8834	-55.7333
				33.9001	-75.6463	33.9001	-55.8962
				33.9168	-75.6125	33.9168	-55.8547
				33.9334	-75.3392	33.9334	-56.0048
				33.9501	-75.5321	33.9501	-56.1599
				33.9667	-75.9439	33.9667	-55.723
				33.9834	-75.5877	33.9834	-56.0179
				34.0001	-75.5484	34.0001	-56.0266
				34.0168	-75.3427	34.0168	-55.7136
				34.0334	-75.6077	34.0334	-55.6429
				34.0501	-75.5404	34.0501	-55.4276
				34.0667	-75.4662	34.0667	-55.6936
				34.0834	-76.2605	34.0834	-55.974
				34.1001	-76.5046	34.1001	-55.8436
				34.1168	-76.6624	34.1168	-55.5859
				34.1334	-76.4391	34.1334	-55.3392
				34.1501	-76.2415	34.1501	-55.2238
				34.1668	-76.261	34.1668	-55.3399
				34.1834	-76.2857	34.1834	-55.2553
				34.2001	-76.2296	34.2001	-55.3481
				34.2167	-76.4288	34.2167	-55.9024
				34.2334	-76.6961	34.2334	-55.9357
				34.2501	-76.6331	34.2501	-55.6839
				34.2668	-76.4918	34.2668	-55.4549
				34.2834	-76.7939	34.2834	-55.1141
				34.3001	-77.1416	34.3001	-55.3205
				34.3167	-76.9713	34.3167	-55.6125
				34.3334	-77.1281	34.3334	-55.4243
				34.3501	-77.0238	34.3501	-55.5556
				34.3668	-76.9023	34.3668	-55.6692
				34.3834	-76.9708	34.3834	-55.8689
				34.4001	-77.1262	34.4001	-55.8055
				34.4168	-77.3618	34.4168	-55.7259
				34.4334	-77.445	34.4334	-56.0349
				34.4501	-77.257	34.4501	-56.0047
				34.4667	-76.6041	34.4667	-56.4826
				34.4834	-76.798	34.4834	-56.5336
				34.5001	-76.7854	34.5001	-56.4632
				34.5168	-76.8085	34.5168	-56.5895
				34.5334	-76.5593	34.5334	-56.4142
				34.5501	-76.6266	34.5501	-56.2429
				34.5667	-77.2085	34.5667	-56.2046
				34.5834	-76.7297	34.5834	-55.8615
				34.6001	-76.6982	34.6001	-55.9182
				34.6168	-76.7302	34.6168	-56.083
				34.6334	-76.6933	34.6334	-56.0557
				34.6501	-76.8524	34.6501	-55.9355
				34.6668	-76.9183	34.6668	-55.9064
				34.6834	-76.9477	34.6834	-56.353
				34.7001	-76.7449	34.7001	-56.3484
				34.7167	-76.7444	34.7167	-55.6968
				34.7334	-76.3433	34.7334	-55.615
				34.7501	-75.892	34.7501	-55.6862
				34.7668	-75.909	34.7668	-55.8234
				34.7834	-75.5251	34.7834	-56.0057
				34.8001	-75.3229	34.8001	-56.1343
				34.8168	-75.3296	34.8168	-55.6513
				34.8334	-75.2817	34.8334	-55.6577
				34.8501	-75.1453	34.8501	-55.7298
				34.8668	-74.9688	34.8668	-55.5587
				34.8834	-75.3102	34.8834	-55.3852
				34.9001	-75.4672	34.9001	-55.5857
				34.9168	-75.405	34.9168	-55.4296
				34.9334	-75.1992	34.9334	-55.1169
				34.9501	-75.1024	34.9501	-54.9311
				34.9667	-75.1309	34.9667	-54.5038
				34.9834	-74.9779	34.9834	-54.5223
				35.0001	-74.8911	35.0001	-54.7901
				35.0168	-75.0337	35.0168	-54.6848
				35.0334	-75.0614	35.0334	-54.7837
				35.0501	-75.31	35.0501	-54.8866
				35.0668	-74.9171	35.0668	-54.7876
				35.0834	-75.114	35.0834	-54.7572
				35.1001	-75.1293	35.1001	-54.7688
				35.1168	-75.0477	35.1168	-54.6518
				35.1334	-75.2237	35.1334	-54.6781
				35.1501	-75.2346	35.1501	-54.9369
				35.1668	-75.1453	35.1668	-55.2581
				35.1834	-75.3189	35.1834	-54.8406
				35.2001	-75.2358	35.2001	-55.1973
				35.2168	-75.2919	35.2168	-55.3293
				35.2334	-75.4833	35.2334	-55.4106
				35.2501	-75.2752	35.2501	-55.7517
				35.2668	-75.0746	35.2668	-55.8261
				35.2834	-75.0674	35.2834	-55.5986
				35.3001	-75.2396	35.3001	-55.7069
				35.3168	-75.3167	35.3168	-56.3194
				35.3334	-75.4951	35.3334	-56.6056
				35.3501	-75.7386	35.3501	-56.6548
				35.3668	-75.7864	35.3668	-57.0666
				35.3834	-75.2772	35.3834	-57.179
				35.4001	-75.2445	35.4001	-56.9965
				35.4168	-75.4057	35.4168	-57.1674
				35.4334	-75.5009	35.4334	-57.1639
				35.4501	-75.7236	35.4501	-57.8464
				35.4668	-75.8839	35.4668	-57.8659
				35.4834	-75.7917	35.4834	-57.7705
				35.5001	-75.822	35.5001	-57.4732
				35.5168	-75.6989	35.5168	-57.4481
				35.5334	-75.9083	35.5334	-58.0519
				35.5501	-75.8707	35.5501	-58.3477
				35.5668	-75.6196	35.5668	-58.5729
				35.5834	-75.1118	35.5834	-58.5704
				35.6001	-74.7964	35.6001	-58.5526
				35.6168	-74.9348	35.6168	-58.5716
				35.6334	-75.0652	35.6334	-58.9783
				35.6501	-74.9867	35.6501	-58.8393
				35.6668	-75.0189	35.6668	-58.614
				35.6834	-74.9042	35.6834	-58.8704
				35.7001	-75.1213	35.7001	-58.564
				35.7168	-74.7356	35.7168	-58.4453
				35.7334	-74.6984	35.7334	-58.473
				35.7501	-75.0344	35.7501	-58.2442
				35.7668	-75.5706	35.7668	-58.1208
				35.7834	-75.5383	35.7834	-58.4416
				35.8001	-75.8415	35.8001	-57.9642
				35.8168	-75.8119	35.8168	-57.6728
				35.8334	-75.6562	35.8334	-57.3935
				35.8501	-75.8175	35.8501	-57.0911
				35.8668	-76.2636	35.8668	-56.8638
				35.8834	-76.5982	35.8834	-56.8069
				35.9001	-76.3984	35.9001	-56.892
				35.9168	-76.2105	35.9168	-56.9873
				35.9334	-76.7577	35.9334	-57.038
				35.9501	-77.158	35.9501	-56.1204
				35.9668	-77.2799	35.9668	-56.18
				35.9834	-77.1319	35.9834	-56.3373
				36.0001	-77.1129	36.0001	-56.9851
				36.0168	-77.5934	36.0168	-57.3326
				36.0334	-77.2485	36.0334	-56.9998
				36.0501	-76.9665	36.0501	-56.7978
				36.0668	-77.1738	36.0668	-56.6096
				36.0834	-77.2915	36.0834	-56.6603
				36.1001	-77.676	36.1001	-56.9239
				36.1168	-77.5109	36.1168	-57.101
				36.1334	-77.2205	36.1334	-56.6426
				36.1501	-77.6706	36.1501	-56.8381
				36.1668	-77.6133	36.1668	-56.8878
				36.1834	-77.5767	36.1834	-57.0782
				36.2001	-77.5154	36.2001	-57.185
				36.2168	-77.7935	36.2168	-57.1861
				36.2334	-77.791	36.2334	-57.0757
				36.2501	-77.9776	36.2501	-57.8562
				36.2668	-77.6072	36.2668	-57.9722
				36.2834	-77.6049	36.2834	-57.7066
[truncated: 6,823 more rows]

[truncated: 15 more sheets: Supplementary Fig. 6, Supplementary Fig. 7a, Supplementary Fig. 7b, Supplementary Fig. 8, Supplementary Fig. 11, Supplementary Fig. 12, Supplementary Fig. 15, Supplementary Fig. 16b, Supplementary Fig. 17, Supplementary Fig. 18, Supplementary Fig. 19b, Supplementary Fig. 19c, Supplementary Fig. 19d, Supplementary Fig. 21, Supplementary Fig. 26a,b]
